# Supplementary material for: Genome-wide analyses identify KLF4 as an important negative regulator in T-cell acute lymphoblastic leukemia through directly inhibiting T-cell associated genes
Source: Mol Cancer. 2015 Feb 3;14:26. doi: 10.1186/s12943-014-0285-x (PMC4350611; doi:10.1186/s12943-014-0285-x)
Supplement: Additional file 3: Table S2. — RNA-sequencing results. [file 12943_2014_285_MOESM3_ESM.xls]

## Sheet: differ_jur_gene
	id	baseMean	jur-doc	jur+doc	foldChange	log2FoldChange	pval	padj
6541	LDHB	657.077	1303.05	11.0993	0.00851791	-6.87528	5.26e-06	0.0698265
10791	HIST1H4C	292.527	583.82	1.23326	0.00211239	-8.88691	8.75e-06	0.0698265
4683	LEF1	269.823	538.412	1.23326	0.00229054	-8.77009	1.43e-05	0.0759633
3111	CD1E	292.738	583.01	2.46651	0.00423065	-7.8849	2.1e-05	0.0837328
20802	FAM211A-AS1	260.304	518.141	2.46651	0.00476032	-7.71473	4.17e-05	0.133072
9	ADA	351.965	696.53	7.39954	0.0106234	-6.55661	5.84e-05	0.155277
11221	COX6A1	281.808	558.684	4.93302	0.00882973	-6.82342	8.56e-05	0.195132
671	CD3D	254.45	502.734	6.16628	0.0122655	-6.34925	0.000230278	0.404843
14055	CHCHD2	373.098	731.397	14.7991	0.020234	-5.62708	0.000231115	0.404843
14177	MZB1	163.6	325.966	1.23326	0.00378338	-8.04611	0.000258267	0.404843
3503	MYO7B	130.954	261.908	0	0	#NAME?	0.000279676	0.404843
6809	GSTO1	128.927	257.854	0	0	#NAME?	0.000304374	0.404843
2438	RPS26	381.646	743.56	19.7321	0.0265373	-5.23583	0.000440432	0.508112
6025	ANKRD36	189.564	375.429	3.69977	0.00985478	-6.66496	0.000445684	0.508112
9831	COX4I1	243.115	477.597	8.63279	0.0180755	-5.78982	0.000578531	0.599688
6689	NDUFS5	160.568	318.669	2.46651	0.00774005	-7.01344	0.000601153	0.599688
11361	TSPAN7	111.088	222.176	0	0	#NAME?	0.000667518	0.626721
9772	CD1A	107.439	214.878	0	0	#NAME?	0.000791436	0.66515
5326	TMEM106C	132.382	263.53	1.23326	0.00467975	-7.73935	0.000791795	0.66515
9492	FDFT1	226.298	442.73	9.86605	0.0222845	-5.48781	0.00109093	0.870614
10551	SNRPN	96.0871	192.174	0	0	#NAME?	0.0013759	1
4821	TCF7	165.044	325.156	4.93302	0.0151713	-6.04251	0.00141285	1
6850	NDUFA11	94.0599	188.12	0	0	#NAME?	0.00152466	1
10574	SRP14	186.549	365.699	7.39954	0.020234	-5.62708	0.00157407	1
12340	SIVA1	129.349	256.232	2.46651	0.00962608	-6.69884	0.00177018	1
13885	RSL1D1	141.724	279.747	3.69977	0.0132254	-6.24055	0.00191381	1
4318	CD99	125.295	248.124	2.46651	0.00994066	-6.65244	0.00206026	1
6761	MTRNR2L9	206.238	401.377	11.0993	0.0276531	-5.17641	0.0021635	1
789	GUK1	86.7622	173.524	0	0	#NAME?	0.00222972	1
3178	UHRF1	159.579	312.993	6.16628	0.019701	-5.66558	0.0023883	1
6760	MTRNR2L8	765.127	1430.36	99.8937	0.0698382	-3.83984	0.00254764	1
9620	XRCC6	217.413	420.026	14.7991	0.0352337	-4.8269	0.00312328	1
11568	NDUFA9	79.8699	159.74	0	0	#NAME?	0.00324409	1
24238	MIR6723	222.489	428.946	16.0323	0.0373761	-4.74174	0.00335676	1
11043	B2M	370.041	698.152	41.9307	0.0600596	-4.05746	0.00399693	1
760	GRIA3	235.205	20.2715	450.138	22.2054	4.47284	0.00418985	1
672	CD3E	90.2168	179.2	1.23326	0.00688199	-7.18296	0.00484612	1
16953	WDR34	72.5721	145.144	0	0	#NAME?	0.00491392	1
4953	NPIPB5	114.56	225.42	3.69977	0.0164128	-5.92903	0.00504176	1
13316	UQCRQ	71.7613	143.523	0	0	#NAME?	0.00515223	1
1753	CXCR4	113.343	222.987	3.69977	0.0165919	-5.91338	0.00528017	1
5565	CDK6	477.861	887.893	67.8291	0.0763933	-3.71041	0.0054312	1
4266	SH2D1A	87.3788	173.524	1.23326	0.0071071	-7.13652	0.0055578	1
12617	ZNF22	100.158	197.85	2.46651	0.0124666	-6.32579	0.005652	1
16170	ANKRD36B	70.1395	140.279	0	0	#NAME?	0.00566836	1
344	TPI1	368.665	689.232	48.097	0.0697834	-3.84097	0.00593539	1
9971	GTF3A	120.447	235.961	4.93302	0.0209061	-5.57993	0.00595824	1
9773	CD1B	68.9232	137.846	0	0	#NAME?	0.00609321	1
11222	COX6C	162.857	314.614	11.0993	0.0352791	-4.82504	0.00617817	1
4435	C14orf2	84.9462	168.659	1.23326	0.00731212	-7.09549	0.0062612	1
9468	TAL1	84.1354	167.037	1.23326	0.00738311	-7.08156	0.00651726	1
12058	ACAT2	149.266	288.667	9.86605	0.034178	-4.87079	0.00720157	1
18148	C11orf31	140.947	273.26	8.63279	0.0315918	-4.98431	0.00726935	1
10498	SEPW1	64.8689	129.738	0	0	#NAME?	0.00778619	1
2015	IL32	160.23	308.127	12.3326	0.0400242	-4.64298	0.00805126	1
14127	ATPIF1	86.7792	171.092	2.46651	0.0144163	-6.11615	0.0102001	1
2151	OCIAD2	93.4772	183.255	3.69977	0.0201892	-5.63027	0.0116671	1
9684	AHNAK	242.925	33.2453	452.605	13.6141	3.76703	0.012016	1
10685	UNG	71.9725	142.712	1.23326	0.00864159	-6.85449	0.0121599	1
22557	SLMO2-ATP5E	100.175	195.418	4.93302	0.0252435	-5.30794	0.0126211	1
11570	NUCB2	243.496	452.461	34.5312	0.0763186	-3.71182	0.0134919	1
19685	SNHG5	69.5399	137.846	1.23326	0.00894659	-6.80445	0.013848	1
3311	ZAP70	97.7428	190.552	4.93302	0.025888	-5.27157	0.0138748	1
1125	CENPM	66.7018	132.17	1.23326	0.0093308	-6.74378	0.0161534	1
2413	DUT	76.238	150.009	2.46651	0.0164424	-5.92644	0.0167228	1
12123	UQCRH	107.49	207.581	7.39954	0.0356466	-4.81009	0.0167294	1
22612	RP11-620J15.3	52.706	105.412	0	0	#NAME?	0.0169423	1
9732	ATP5O	131.039	249.745	12.3326	0.0493805	-4.33991	0.0177616	1
12713	NUP50	98.3594	190.552	6.16628	0.03236	-4.94964	0.0180881	1
13730	USP22	82.936	162.172	3.69977	0.0228138	-5.45395	0.0183327	1
3943	SKA2	50.6789	101.358	0	0	#NAME?	0.0194126	1
11323	NDUFB2	62.6475	124.062	1.23326	0.00994066	-6.65244	0.0202174	1
2174	LAT	61.8367	122.44	1.23326	0.0100723	-6.63346	0.021159	1
9608	FABP5	140.997	265.963	16.0323	0.0602804	-4.05217	0.0214724	1
5541	C12orf75	61.0258	120.818	1.23326	0.0102075	-6.61422	0.0221492	1
4556	AEBP1	48.6517	97.3034	0	0	#NAME?	0.0222871	1
9753	BSG	98.5706	189.742	7.39954	0.038998	-4.68046	0.0229561	1
11915	PTPRCAP	47.8408	95.6817	0	0	#NAME?	0.0235661	1
7581	CASP2	90.2508	174.335	6.16628	0.0353702	-4.82132	0.0246471	1
2593	RPAIN	47.03	94.0599	0	0	#NAME?	0.0249266	1
190	IL2RG	201.525	369.753	33.2979	0.0900545	-3.47306	0.0252976	1
12177	PRAME	46.6245	93.2491	0	0	#NAME?	0.0256391	1
9695	SLC25A6	252.711	457.326	48.097	0.10517	-3.2492	0.0259907	1
14507	MRPL20	58.1878	115.142	1.23326	0.0107107	-6.5448	0.0260388	1
12674	ATP5I	81.5255	158.118	4.93302	0.0311984	-5.00239	0.0268068	1
12120	TSNAX	79.9038	154.875	4.93302	0.0318517	-4.97248	0.0287087	1
11705	FAT1	45.0028	90.0056	0	0	#NAME?	0.0287228	1
9835	COX7A2	97.9709	187.309	8.63279	0.0460885	-4.43945	0.0290393	1
12116	TBCD	56.1606	111.088	1.23326	0.0111016	-6.49309	0.029277	1
14575	RFWD3	71.9894	140.279	3.69977	0.0263743	-5.24472	0.0300473	1
2204	MSMO1	84.9802	163.794	6.16628	0.0376465	-4.73134	0.0303143	1
22572	SNHG16	106.502	201.905	11.0993	0.054973	-4.18513	0.0314683	1
18837	RPS19BP1	70.7731	137.846	3.69977	0.0268398	-5.21948	0.0317943	1
11601	SCD	144.68	268.395	20.9654	0.0781137	-3.67828	0.0320474	1
10467	S100A10	252.039	52.706	451.372	8.56395	3.09828	0.0320892	1
22458	HHIP-AS1	43.3811	86.7622	0	0	#NAME?	0.0322207	1
3952	CENPN	69.9623	136.225	3.69977	0.0271593	-5.20241	0.0330211	1
5701	MKI67	123.564	231.096	16.0323	0.0693753	-3.84943	0.0341954	1
14188	MRPL51	171.701	313.803	29.5981	0.0943207	-3.40628	0.0347405	1
2977	C6orf48	42.1648	84.3296	0	0	#NAME?	0.0351523	1
7480	IFI16	107.929	203.526	12.3326	0.0605944	-4.04467	0.0353303	1
15717	ELOVL4	52.9172	104.601	1.23326	0.0117901	-6.40628	0.0354189	1
8999	BCL11B	52.9172	104.601	1.23326	0.0117901	-6.40628	0.0354189	1
16617	MRPL36	41.7594	83.5187	0	0	#NAME?	0.0361939	1
15850	PVRIG	41.7594	83.5187	0	0	#NAME?	0.0361939	1
13281	EID1	41.7594	83.5187	0	0	#NAME?	0.0361939	1
11898	LGALS3BP	41.7594	83.5187	0	0	#NAME?	0.0361939	1
3145	LCK	139.41	257.854	20.9654	0.0813071	-3.62048	0.0363907	1
6294	NDUFB4	60.0207	117.575	2.46651	0.0209782	-5.57496	0.0377896	1
19562	SNHG3	40.9485	81.897	0	0	#NAME?	0.0383806	1
6395	PET100	40.9485	81.897	0	0	#NAME?	0.0383806	1
20187	DANCR	59.2099	115.953	2.46651	0.0212716	-5.55493	0.0394337	1
4785	NXPE3	59.2099	115.953	2.46651	0.0212716	-5.55493	0.0394337	1
10452	RNH1	50.89	100.547	1.23326	0.0122655	-6.34925	0.0399694	1
7740	NUSAP1	72.2006	139.468	4.93302	0.0353702	-4.82132	0.0400324	1
7363	NDUFC2	40.1377	80.2753	0	0	#NAME?	0.0407136	1
7012	BID	40.1377	80.2753	0	0	#NAME?	0.0407136	1
7973	PMEPA1	50.4846	99.736	1.23326	0.0123652	-6.33757	0.0409544	1
3676	TXNRD1	146.53	268.395	24.6651	0.0918985	-3.44381	0.0416066	1
19079	MRFAP1L1	39.7322	79.4644	0	0	#NAME?	0.0419383	1
4523	RASGRP1	57.9936	113.521	2.46651	0.0217274	-5.52434	0.0420489	1
15414	XRCC5	173.551	313.803	33.2979	0.106111	-3.23636	0.0426331	1
14424	CMTM6	57.5881	112.71	2.46651	0.0218837	-5.514	0.0429625	1
16958	GADD45GIP1	39.3268	78.6536	0	0	#NAME?	0.0432037	1
11662	ATP2A3	222.11	394.89	49.3302	0.124922	-3.00091	0.0434535	1
13881	ZNF337	541.302	161.361	921.242	5.70918	2.51328	0.0442409	1
10111	LAIR1	38.9214	77.8427	0	0	#NAME?	0.0445111	1
23907	NEXN-AS1	26840.2	9781.42	43899	4.488	2.16607	0.0455765	1
15084	PITHD1	56.3718	110.277	2.46651	0.0223665	-5.48252	0.0458363	1
6269	WDR76	56.3718	110.277	2.46651	0.0223665	-5.48252	0.0458363	1
18615	MRPL55	38.5159	77.0319	0	0	#NAME?	0.0458623	1
6691	NDUFC1	48.4575	95.6817	1.23326	0.0128892	-6.2777	0.0462956	1
4041	NBPF16	79.5153	151.631	7.39954	0.0487996	-4.35699	0.0469737	1
8663	SDHD	103.275	192.985	13.5658	0.0702946	-3.83044	0.047185	1
9471	COMMD6	48.052	94.8708	1.23326	0.0129993	-6.26542	0.0474529	1
251	NME1	119.527	220.554	18.4988	0.0838743	-3.57563	0.0485446	1
14393	DCAF16	47.6466	94.0599	1.23326	0.0131114	-6.25304	0.048642	1
9095	TMBIM4	37.7051	75.4101	0	0	#NAME?	0.048702	1
9657	HSBP1	93.1227	175.146	11.0993	0.0633717	-3.98002	0.0487973	1
1223	AKAP2	83.3754	158.118	8.63279	0.0545971	-4.19503	0.0491506	1
3066	SUMF2	78.299	149.199	7.39954	0.0495952	-4.33365	0.049264	1
5965	HTATSF1	92.7173	174.335	11.0993	0.0636664	-3.97332	0.049467	1
4401	ACSF3	47.2412	93.2491	1.23326	0.0132254	-6.24055	0.0498637	1
8370	SLIRP	96.9828	181.633	12.3326	0.0678982	-3.88048	0.0499457	1
13909	RRP7A	66.5246	128.116	4.93302	0.0385043	-4.69884	0.0515246	1
2713	THYN1	86.83	163.794	9.86605	0.0602345	-4.05327	0.0516144	1
22485	LOC100506548	36.8942	73.7884	0	0	#NAME?	0.0517361	1
11880	INSIG1	108.563	201.094	16.0323	0.0797257	-3.64881	0.0521808	1
6785	MRPS35	46.4303	91.6274	1.23326	0.0134595	-6.21523	0.0524091	1
19038	CBWD3	90.6901	170.281	11.0993	0.0651823	-3.93938	0.0529718	1
5844	NRG1	95.898	12.9738	178.822	13.7833	3.78485	0.0530319	1
13422	S100A6	6720.48	2526.64	10914.3	4.31969	2.11093	0.0530621	1
12349	DNPH1	36.4888	72.9775	0	0	#NAME?	0.0533306	1
11322	NDUFB1	36.4888	72.9775	0	0	#NAME?	0.0533306	1
1171	ATP5J2	80.9428	153.253	8.63279	0.0563304	-4.14994	0.0538138	1
10199	MVD	53.1284	103.79	2.46651	0.0237644	-5.39506	0.0545823	1
6699	NDUFA2	53.1284	103.79	2.46651	0.0237644	-5.39506	0.0545823	1
6673	CD84	36.0833	72.1667	0	0	#NAME?	0.0549792	1
497	LDLR	36.0833	72.1667	0	0	#NAME?	0.0549792	1
4730	MEF2C	183.872	42.1648	325.58	7.7216	2.9489	0.0563945	1
7616	ANAPC13	64.4974	124.062	4.93302	0.0397626	-4.65244	0.0564707	1
7509	TGOLN2	45.214	89.1948	1.23326	0.0138265	-6.17641	0.0564975	1
447	ALB	35.6779	71.3558	0	0	#NAME?	0.0566839	1
9351	HSPH1	158.55	283.802	33.2979	0.117328	-3.09138	0.0573256	1
9251	CEBPB	337.428	98.9251	575.931	5.82188	2.54149	0.0576285	1
4404	POLD2	109.18	201.094	17.2656	0.0858584	-3.5419	0.0576491	1
4464	TMEM14B	44.8086	88.3839	1.23326	0.0139534	-6.16324	0.0579367	1
9108	DFFB	35.2725	70.545	0	0	#NAME?	0.0584469	1
16614	MRPS6	44.4032	87.5731	1.23326	0.0140826	-6.14994	0.0594161	1
13299	FAM162A	44.4032	87.5731	1.23326	0.0140826	-6.14994	0.0594161	1
19515	NUDT9P1	103.069	16.2172	189.921	11.7111	3.5498	0.0598611	1
16921	TMEM261	34.867	69.7341	0	0	#NAME?	0.0602703	1
10151	MAP1A	34.4616	68.9232	0	0	#NAME?	0.0621562	1
17136	CDCA5	67.5466	128.927	6.16628	0.0478277	-4.38601	0.0621806	1
59	CD3G	67.5466	128.927	6.16628	0.0478277	-4.38601	0.0621806	1
17571	C11orf82	56.583	109.466	3.69977	0.0337982	-4.88691	0.0630023	1
6637	HADH	71.8121	136.225	7.39954	0.0543186	-4.20241	0.063752	1
45	BRCA2	43.1869	85.1405	1.23326	0.014485	-6.1093	0.0641072	1
9109	NGFRAP1	120.566	218.933	22.1986	0.101395	-3.30195	0.0642449	1
401	KRT2	321.818	97.3034	546.332	5.61473	2.48922	0.0646472	1
13393	TMEM97	55.7722	107.845	3.69977	0.0343065	-4.86538	0.0656033	1
13240	SLC25A15	55.7722	107.845	3.69977	0.0343065	-4.86538	0.0656033	1
955	LSS	42.7814	84.3296	1.23326	0.0146242	-6.09549	0.0657595	1
2556	SERPINB8	1743.05	670.583	2815.52	4.19862	2.06992	0.0660913	1
14021	MRPS16	84.2032	157.307	11.0993	0.0705582	-3.82504	0.0661667	1
11274	FGL1	9933.23	4012.95	15853.5	3.95058	1.98207	0.067154	1
12305	TRIM38	42.376	83.5187	1.23326	0.0147662	-6.08156	0.0674583	1
6117	DTYMK	49.0741	95.6817	2.46651	0.0257783	-5.2777	0.0681723	1
3383	GJC1	33.2453	66.4907	0	0	#NAME?	0.0682136	1
3752	CKAP2	87.2524	162.172	12.3326	0.076046	-3.71698	0.0687204	1
13163	MRPL42	41.9706	82.7079	1.23326	0.014911	-6.06748	0.069205	1
14403	INO80D	294.332	89.1948	499.469	5.59975	2.48536	0.0694789	1
13242	SYCP2	48.6687	94.8708	2.46651	0.0259986	-5.26542	0.0697221	1
4769	C7orf50	32.8399	65.6798	0	0	#NAME?	0.0703742	1
6756	CLSPN	134.595	240.826	28.3649	0.117782	-3.08581	0.0705746	1
11567	NDUFA7	54.1505	104.601	3.69977	0.0353702	-4.82132	0.0711636	1
8286	CALCOCO2	59.2268	113.521	4.93302	0.0434549	-4.52434	0.071938	1
7116	CCP110	53.745	103.79	3.69977	0.0356466	-4.81009	0.0726325	1
13478	TOX	68.5687	129.738	7.39954	0.0570345	-4.13202	0.0727018	1
8923	ZNHIT3	41.1597	81.0862	1.23326	0.0152092	-6.03891	0.0728482	1
114	F13A1	45.6135	2.43258	88.7944	36.5021	5.18991	0.0733607	1
15405	PPA1	166.304	291.91	40.6974	0.139418	-2.84251	0.0735253	1
14039	GINS2	53.3396	102.979	3.69977	0.0359273	-4.79878	0.0741345	1
16555	NTPCR	47.4524	92.4382	2.46651	0.0266828	-5.22795	0.0746062	1
7346	SYNJ2BP-COX16	58.416	111.899	4.93302	0.0440847	-4.50358	0.0747036	1
8618	ABHD10	40.7543	80.2753	1.23326	0.0153628	-6.02441	0.0747476	1
4705	RAD51AP1	40.7543	80.2753	1.23326	0.0153628	-6.02441	0.0747476	1
2570	UBE2V1	92.54	170.281	14.7991	0.0869097	-3.52434	0.0747872	1
14745	CISD1	32.029	64.0581	0	0	#NAME?	0.074924	1
6628	TFDP2	259.807	441.92	77.6951	0.175813	-2.50789	0.0750567	1
6557	ARHGDIB	1008.15	1626.59	389.709	0.239587	-2.06138	0.0760818	1
11232	DBN1	58.0105	111.088	4.93302	0.0444064	-4.49309	0.0761297	1
16735	FAM136A	80.1489	149.199	11.0993	0.0743929	-3.74869	0.0762321	1
16325	ISG20L2	40.3488	79.4644	1.23326	0.0155196	-6.00977	0.076701	1
7262	NDUFB5	40.3488	79.4644	1.23326	0.0155196	-6.00977	0.076701	1
15829	MRP63	62.6815	119.197	6.16628	0.051732	-4.2728	0.0767012	1
3562	PRKDC	147.409	260.287	34.5312	0.132666	-2.91413	0.077106	1
4691	DNMT1	137.045	243.258	30.8314	0.126743	-2.98002	0.0777619	1
10557	SOX4	495.847	814.105	177.589	0.21814	-2.19667	0.079221	1
10053	ITGAE	31.2182	62.4363	0	0	#NAME?	0.079798	1
9068	NPIPA7	31.2182	62.4363	0	0	#NAME?	0.079798	1
14019	FAM96B	66.1361	124.873	7.39954	0.0592566	-4.07688	0.0803152	1
13191	NDUFAF4	30.8127	61.6255	0	0	#NAME?	0.0823643	1
11109	SERPINB9	30.8127	61.6255	0	0	#NAME?	0.0823643	1
2511	PLD3	420.233	692.476	147.991	0.213712	-2.22626	0.0824108	1
9727	ATP5F1	110.43	198.661	22.1986	0.111741	-3.16177	0.0833564	1
19422	LOC606724	50.907	98.1143	3.69977	0.0377088	-4.72896	0.0838863	1
6430	KXD1	30.4073	60.8146	0	0	#NAME?	0.0850211	1
22005	CRNDE	38.3217	75.4101	1.23326	0.016354	-5.93421	0.0873372	1
4819	AHI1	38.3217	75.4101	1.23326	0.016354	-5.93421	0.0873372	1
16173	GRPEL1	44.6144	86.7622	2.46651	0.0284284	-5.13652	0.0875107	1
8173	DDX11	44.6144	86.7622	2.46651	0.0284284	-5.13652	0.0875107	1
12629	SLC19A2	30.0019	60.0038	0	0	#NAME?	0.087772	1
9163	HJURP	37.9163	74.5993	1.23326	0.0165317	-5.91862	0.0896509	1
23633	LINC00506	215.531	365.699	65.3626	0.178733	-2.48412	0.0904012	1
6409	ITM2A	117.145	208.391	25.8984	0.124278	-3.00836	0.0906845	1
20348	PSMD5-AS1	37.5108	73.7884	1.23326	0.0167134	-5.90285	0.0920312	1
23672	UGDH-AS1	204.356	347.049	61.6628	0.177678	-2.49267	0.0935122	1
15092	C12orf5	29.191	58.382	0	0	#NAME?	0.0935702	1
15030	ACN9	29.191	58.382	0	0	#NAME?	0.0935702	1
10211	NBN	29.191	58.382	0	0	#NAME?	0.0935702	1
16091	NUP210	128.531	226.23	30.8314	0.136283	-2.87532	0.0938354	1
14625	COA1	37.1054	72.9775	1.23326	0.0168991	-5.88691	0.0944802	1
9115	FAM107B	444.863	167.037	722.688	4.3265	2.1132	0.0945819	1
9863	CTSD	167.765	288.667	46.8637	0.162345	-2.62286	0.0950446	1
11067	E2F2	65.9419	123.251	8.63279	0.0700424	-3.83563	0.0958742	1
4601	CRYZ	28.7856	57.5712	0	0	#NAME?	0.0966253	1
14186	MRPL37	57.4109	108.655	6.16628	0.0567508	-4.13922	0.0967217	1
603	SELL	91.3407	165.416	17.2656	0.104377	-3.26013	0.0967493	1
7523	PLA1A	891.938	370.564	1413.31	3.81395	1.93129	0.0979593	1
11987	AKAP9	116.951	206.77	27.1316	0.131217	-2.92998	0.0984863	1
1858	ZNF766	47.6636	91.6274	3.69977	0.0403784	-4.63027	0.0991144	1
9155	ABI2	52.3345	99.736	4.93302	0.0494608	-4.33757	0.0995315	1
16268	MRPS26	28.3802	56.7603	0	0	#NAME?	0.0997895	1
7013	BIK	28.3802	56.7603	0	0	#NAME?	0.0997895	1
455	APRT	140.939	244.88	36.9977	0.151085	-2.72657	0.100112	1
13466	USP34	963.423	406.242	1520.6	3.7431	1.90424	0.100469	1
23438	FGD5-AS1	42.1818	81.897	2.46651	0.0301172	-5.05327	0.100507	1
1162	MAD2L1BP	42.1818	81.897	2.46651	0.0301172	-5.05327	0.100507	1
19810	RNA5-8S5	397.501	150.009	644.993	4.29968	2.10423	0.101407	1
10571	SQLE	51.9291	98.9251	4.93302	0.0498662	-4.32579	0.101479	1
67	LYST	234.392	77.8427	390.942	5.02221	2.32832	0.102551	1
6185	MTIF3	27.9747	55.9495	0	0	#NAME?	0.103067	1
4188	TSTD1	27.9747	55.9495	0	0	#NAME?	0.103067	1
2823	RUSC1-AS1	27.9747	55.9495	0	0	#NAME?	0.103067	1
13683	TRIM9	436.424	168.659	704.189	4.17522	2.06185	0.103239	1
19935	ZFAS1	46.8527	90.0056	3.69977	0.041106	-4.60451	0.103372	1
12481	JTB	75.0895	137.846	12.3326	0.0894659	-3.48252	0.103955	1
13817	NOL11	55.7891	105.412	6.16628	0.0584969	-4.09549	0.103973	1
4424	CDCA7L	35.4837	69.7341	1.23326	0.0176851	-5.82132	0.105006	1
15396	TMSB10	2273.18	1019.25	3527.11	3.46049	1.79098	0.105269	1
14647	ADI1	41.3709	80.2753	2.46651	0.0307257	-5.02441	0.105291	1
1013	TOMM5	78.1387	142.712	13.5658	0.0950575	-3.39506	0.10572	1
870	PPP3CA	1223.16	533.547	1912.78	3.58503	1.84198	0.105828	1
15737	EXO5	27.5693	55.1386	0	0	#NAME?	0.106463	1
2098	FAM227A	27.5693	55.1386	0	0	#NAME?	0.106463	1
1105	GATA3	27.5693	55.1386	0	0	#NAME?	0.106463	1
14522	BCL11A	234.587	79.4644	389.709	4.90419	2.29402	0.107241	1
2370	CD82	63.1039	117.575	8.63279	0.0734237	-3.76761	0.107321	1
12548	CKAP4	288.68	103.79	473.57	4.56276	2.18991	0.107442	1
252	PNP	50.7128	96.4925	4.93302	0.0511234	-4.28987	0.107573	1
13525	ZBED4	40.9655	79.4644	2.46651	0.0310392	-5.00977	0.107774	1
7466	TTF1	40.9655	79.4644	2.46651	0.0310392	-5.00977	0.107774	1
16002	CXorf36	1096.93	478.408	1715.46	3.58576	1.84228	0.108168	1
7859	TXN	301.787	493.815	109.76	0.222269	-2.16962	0.108633	1
5201	FAM111A	66.5585	123.251	9.86605	0.0800484	-3.64298	0.108707	1
1743	ENAH	58.8384	110.277	7.39954	0.0670994	-3.89756	0.108868	1
19544	MALAT1	1953.13	3026.95	879.312	0.290495	-1.78342	0.108949	1
4654	SRP9	309.313	505.167	113.46	0.224598	-2.15458	0.109306	1
11172	BAG2	27.1639	54.3277	0	0	#NAME?	0.109981	1
18765	PDDC1	80.3771	145.955	14.7991	0.101395	-3.30195	0.109999	1
4367	ENOSF1	175.925	297.586	54.2633	0.182345	-2.45526	0.111284	1
14702	PLCXD1	54.1674	102.169	6.16628	0.060354	-4.05041	0.111816	1
9679	ACADL	5122.34	2386.37	7858.31	3.293	1.7194	0.112241	1
8457	HAUS6	45.231	86.7622	3.69977	0.0426426	-4.55156	0.112492	1
5727	DIP2A	1532.03	690.043	2374.02	3.44039	1.78257	0.112535	1
13198	UBE2T	69.2023	127.305	11.0993	0.0871865	-3.51975	0.112835	1
9152	TRPS1	125.149	33.2453	217.053	6.52883	2.70682	0.112974	1
9775	CD1D	26.7584	53.5169	0	0	#NAME?	0.113626	1
8901	IFT122	26.7584	53.5169	0	0	#NAME?	0.113626	1
8890	SURF2	26.7584	53.5169	0	0	#NAME?	0.113626	1
6341	VSIG1	26.7584	53.5169	0	0	#NAME?	0.113626	1
2375	CBWD5	26.7584	53.5169	0	0	#NAME?	0.113626	1
3874	HIGD1A	44.8255	85.9513	3.69977	0.0430449	-4.53801	0.114905	1
2123	ZNF107	44.8255	85.9513	3.69977	0.0430449	-4.53801	0.114905	1
14938	PLEKHA3	466.698	189.742	743.653	3.9193	1.97059	0.115002	1
13405	DNTTIP2	88.7139	158.929	18.4988	0.116397	-3.10287	0.115366	1
9813	CLTCL1	159.984	48.6517	271.316	5.57671	2.47941	0.115505	1
14441	RNF125	49.0911	93.2491	4.93302	0.0529016	-4.24055	0.11632	1
10759	HIST1H2AI	619.112	262.719	975.506	3.71311	1.89263	0.116478	1
3335	ETV4	373.064	146.766	599.362	4.0838	2.02991	0.116792	1
2402	CHI3L2	33.862	66.4907	1.23326	0.0185478	-5.75261	0.11681	1
11752	HIST1H1D	44.4201	85.1405	3.69977	0.0434549	-4.52434	0.117374	1
14185	TMEM69	26.353	52.706	0	0	#NAME?	0.117403	1
3941	ATP6V0E2	26.353	52.706	0	0	#NAME?	0.117403	1
3508	UNC119B	26.353	52.706	0	0	#NAME?	0.117403	1
3400	FBXO41	26.353	52.706	0	0	#NAME?	0.117403	1
1169	MTFP1	26.353	52.706	0	0	#NAME?	0.117403	1
13937	CDC40	354.827	138.657	570.998	4.11805	2.04196	0.117732	1
19557	PGM5P2	52.9511	99.736	6.16628	0.061826	-4.01564	0.118117	1
21982	THAP9-AS1	39.3438	76.221	2.46651	0.03236	-4.94964	0.118359	1
14947	C19orf10	39.3438	76.221	2.46651	0.03236	-4.94964	0.118359	1
19008	C19orf48	112.297	196.229	28.3649	0.14455	-2.79036	0.118505	1
3569	ACD	330.441	128.116	532.767	4.15847	2.05605	0.119796	1
16732	NFATC2IP	44.0147	84.3296	3.69977	0.0438727	-4.51053	0.1199	1
9438	NAPRT1	33.4565	65.6798	1.23326	0.0187768	-5.73491	0.11998	1
15444	ENOPH1	48.2802	91.6274	4.93302	0.0538379	-4.21523	0.120979	1
11301	IDI1	63.7205	117.575	9.86605	0.0839129	-3.57496	0.121159	1
5161	GNAL	38.9383	75.4101	2.46651	0.032708	-4.93421	0.121177	1
1691	SHISA2	38.9383	75.4101	2.46651	0.032708	-4.93421	0.121177	1
15660	TFB2M	25.9476	51.8951	0	0	#NAME?	0.121317	1
15502	TSPYL4	25.9476	51.8951	0	0	#NAME?	0.121317	1
13494	DHCR24	90.1413	160.551	19.7321	0.122903	-3.02441	0.12132	1
2778	PRPS2	67.1751	123.251	11.0993	0.0900545	-3.47306	0.12152	1
8169	NDUFB3	43.6093	83.5187	3.69977	0.0442987	-4.49659	0.122484	1
4380	ORAI2	76.7282	138.657	14.7991	0.106731	-3.22795	0.123843	1
12529	PRDX3	158.457	267.584	49.3302	0.184354	-2.43945	0.123943	1
11319	NDUFA1	38.5329	74.5993	2.46651	0.0330635	-4.91862	0.124067	1
783	GSTP1	356.336	570.847	141.824	0.248446	-2.009	0.124202	1
3790	HILPDA	25.5421	51.0843	0	0	#NAME?	0.125373	1
18816	HNRNPA3	5451.96	2631.25	8272.68	3.14402	1.65261	0.125838	1
6197	MFNG	32.6457	64.0581	1.23326	0.0192522	-5.69884	0.126601	1
6858	SUV39H2	51.3294	96.4925	6.16628	0.0639042	-3.96794	0.127121	1
7609	PFKP	72.4627	131.36	13.5658	0.103272	-3.27547	0.128004	1
2369	TNRC6B	1208.79	560.305	1857.28	3.31477	1.72891	0.128072	1
1970	BIRC5	120.439	207.581	33.2979	0.16041	-2.64017	0.128345	1
5291	GSTK1	25.1367	50.2734	0	0	#NAME?	0.129578	1
9599	EP300	331.641	132.981	530.3	3.98778	1.99559	0.130115	1
21801	WAC-AS1	58.2387	107.845	8.63279	0.0800484	-3.64298	0.130537	1
11863	HLA-E	42.393	81.0862	3.69977	0.0456276	-4.45395	0.130603	1
15559	HSPA2	127.793	37.2996	218.286	5.85224	2.54899	0.13075	1
16065	ATP8B4	122.26	34.867	209.654	6.01294	2.58807	0.130803	1
11356	TBCA	105.193	183.255	27.1316	0.148054	-2.7558	0.131155	1
11991	PLXNC1	212	76.221	347.778	4.56276	2.18991	0.131545	1
5263	CXCR3	370.353	152.442	588.263	3.85893	1.9482	0.131748	1
5247	ATG13	68.1972	124.062	12.3326	0.0994066	-3.33052	0.13238	1
14203	KLF3	324.258	130.549	517.968	3.96762	1.98827	0.132961	1
19728	SNHG1	41.9875	80.2753	3.69977	0.0460885	-4.43945	0.133437	1
1864	RNF187	41.9875	80.2753	3.69977	0.0460885	-4.43945	0.133437	1
5574	MDM2	46.253	87.5731	4.93302	0.0563304	-4.14994	0.133525	1
7847	TMEM126A	31.8348	62.4363	1.23326	0.0197522	-5.66184	0.133618	1
2624	BABAM1	31.8348	62.4363	1.23326	0.0197522	-5.66184	0.133618	1
13194	CHMP4A	24.7313	49.4626	0	0	#NAME?	0.133936	1
12968	TTC33	24.7313	49.4626	0	0	#NAME?	0.133936	1
4328	ARIH2OS	24.7313	49.4626	0	0	#NAME?	0.133936	1
3621	DDT	24.7313	49.4626	0	0	#NAME?	0.133936	1
5841	EBNA1BP2	107.026	185.687	28.3649	0.152756	-2.7107	0.13454	1
7868	ASAP1	509.835	222.987	796.683	3.57278	1.83705	0.135672	1
16502	RNASEH2C	45.8476	86.7622	4.93302	0.0568568	-4.13652	0.136198	1
9415	MRPS27	45.8476	86.7622	4.93302	0.0568568	-4.13652	0.136198	1
8456	SLC25A10	41.5821	79.4644	3.69977	0.0465588	-4.4248	0.136336	1
15864	CCDC86	36.9112	71.3558	2.46651	0.0345664	-4.85449	0.136387	1
17824	RDH12	497.131	217.311	776.951	3.5753	1.83806	0.136717	1
2104	ZNF793	63.9317	116.764	11.0993	0.0950575	-3.39506	0.136957	1
17268	DTX3L	31.4294	61.6255	1.23326	0.0200121	-5.64298	0.137282	1
14462	SLC25A38	31.4294	61.6255	1.23326	0.0200121	-5.64298	0.137282	1
14140	CENPF	133.869	227.041	40.6974	0.179251	-2.47994	0.137313	1
11082	FGF11	478.894	209.202	748.586	3.57829	1.83927	0.138378	1
17031	ZNF518B	24.3258	48.6517	0	0	#NAME?	0.138454	1
1601	WBP5	24.3258	48.6517	0	0	#NAME?	0.138454	1
11377	C21orf33	45.4422	85.9513	4.93302	0.0573932	-4.12298	0.138929	1
9928	FN1	104.834	28.3802	181.289	6.38787	2.67533	0.138977	1
8932	MBD3	56.617	104.601	8.63279	0.0825306	-3.59893	0.139437	1
13623	RRP1B	60.0716	110.277	9.86605	0.0894659	-3.48252	0.139486	1
9832	COX5B	60.0716	110.277	9.86605	0.0894659	-3.48252	0.139486	1
4963	URM1	60.0716	110.277	9.86605	0.0894659	-3.48252	0.139486	1
4661	THAP5	36.5057	70.545	2.46651	0.0349637	-4.838	0.139669	1
507	REN	54.0012	8.10862	99.8937	12.3195	3.62287	0.139738	1
6824	EML2	97.0464	25.1367	168.956	6.72149	2.74878	0.140049	1
17924	CXorf22	198.873	72.1667	325.58	4.51149	2.17361	0.140212	1
4947	FDPS	177.597	293.532	61.6628	0.210072	-2.25104	0.14054	1
10600	TAPBP	31.0239	60.8146	1.23326	0.0202789	-5.62387	0.141054	1
4011	TTI2	31.0239	60.8146	1.23326	0.0202789	-5.62387	0.141054	1
15866	WDR18	40.7712	77.8427	3.69977	0.0475288	-4.39506	0.142338	1
9687	AIF1	424.736	665.717	183.755	0.276026	-1.85713	0.142398	1
9029	NDUFA5	36.1003	69.7341	2.46651	0.0353702	-4.82132	0.143034	1
4750	TMEM106B	36.1003	69.7341	2.46651	0.0353702	-4.82132	0.143034	1
20611	C7orf13	23.9204	47.8408	0	0	#NAME?	0.143138	1
17390	LYPLAL1	23.9204	47.8408	0	0	#NAME?	0.143138	1
14673	GIMAP4	23.9204	47.8408	0	0	#NAME?	0.143138	1
8245	TP53I11	23.9204	47.8408	0	0	#NAME?	0.143138	1
5941	C21orf62	23.9204	47.8408	0	0	#NAME?	0.143138	1
2937	CKLF	23.9204	47.8408	0	0	#NAME?	0.143138	1
21967	LOC100131257	139.774	235.15	44.3972	0.188804	-2.40504	0.143207	1
12889	RYBP	265.443	105.412	425.473	4.03629	2.01303	0.143254	1
7092	CPNE1	78.3669	139.468	17.2656	0.123796	-3.01397	0.143487	1
17315	GTF3C6	52.3515	97.3034	7.39954	0.076046	-3.71698	0.1436	1
8044	NOL8	52.3515	97.3034	7.39954	0.076046	-3.71698	0.1436	1
4674	HMGB2	8223.38	4152.42	12294.3	2.96076	1.56597	0.14402	1
10277	PDE6G	315.009	130.549	499.469	3.82592	1.93581	0.144929	1
2602	GLUL	278.695	445.163	112.226	0.252102	-1.98792	0.145542	1
3764	TMBIM6	295.985	471.111	120.859	0.256541	-1.96274	0.145678	1
16853	KRTAP3-3	160.761	55.1386	266.383	4.83116	2.27237	0.145737	1
9456	ZKSCAN1	58.8553	107.845	9.86605	0.0914839	-3.45034	0.146241	1
15248	KLHL8	35.6949	68.9232	2.46651	0.0357864	-4.80445	0.146487	1
9268	CCDC90B	44.2259	83.5187	4.93302	0.0590649	-4.08156	0.147477	1
15913	IRF2BPL	2152.58	1070.34	3234.83	3.02225	1.59562	0.147574	1
11512	MRPL33	23.515	47.03	0	0	#NAME?	0.147995	1
5951	TYW3	23.515	47.03	0	0	#NAME?	0.147995	1
8743	CDK5RAP3	169.066	278.936	59.1963	0.212221	-2.23636	0.148267	1
1939	C1GALT1C1	71.8325	15.4064	128.259	8.32504	3.05746	0.148338	1
10158	CD46	39.9604	76.221	3.69977	0.04854	-4.36468	0.148624	1
2058	KNOP1	30.2131	59.1929	1.23326	0.0208345	-5.58488	0.148936	1
12933	LETM1	54.9952	101.358	8.63279	0.0851715	-3.55348	0.148992	1
1514	ZWINT	71.0522	127.305	14.7991	0.116249	-3.10471	0.149286	1
8042	MCMBP	47.6805	89.1948	6.16628	0.0691328	-3.85449	0.150189	1
1213	DYRK3	198.856	74.5993	323.113	4.33132	2.11481	0.150499	1
2841	IAH1	2037.23	1018.44	3056.01	3.00067	1.58528	0.150924	1
2944	H2AFY	1168.43	570.847	1766.02	3.09369	1.62933	0.151287	1
3212	MZT1	70.6467	126.494	14.7991	0.116994	-3.09549	0.151308	1
11032	PSTPIP1	134.736	43.7865	225.686	5.15423	2.36576	0.151368	1
16240	TMX1	129.004	217.311	40.6974	0.187278	-2.41675	0.151414	1
7331	ZMYND11	358.003	154.875	561.132	3.62314	1.85724	0.151903	1
13783	HECTD1	752.876	357.59	1148.16	3.21083	1.68295	0.152267	1
7192	PACSIN1	534.753	245.691	823.815	3.35305	1.74548	0.152785	1
21731	CTBP1-AS2	23.1096	46.2191	0	0	#NAME?	0.153031	1
19509	DLEU2L	23.1096	46.2191	0	0	#NAME?	0.153031	1
16964	RFT1	23.1096	46.2191	0	0	#NAME?	0.153031	1
14668	CCDC91	23.1096	46.2191	0	0	#NAME?	0.153031	1
12917	PXDN	23.1096	46.2191	0	0	#NAME?	0.153031	1
4253	UPK3BL	23.1096	46.2191	0	0	#NAME?	0.153031	1
3040	USP44	23.1096	46.2191	0	0	#NAME?	0.153031	1
2675	C18orf32	23.1096	46.2191	0	0	#NAME?	0.153031	1
2468	ZNF16	23.1096	46.2191	0	0	#NAME?	0.153031	1
2030	DUXA	23.1096	46.2191	0	0	#NAME?	0.153031	1
23278	AC159540.1	29.8076	58.382	1.23326	0.0211239	-5.56498	0.153052	1
20062	LRRC37BP1	29.8076	58.382	1.23326	0.0211239	-5.56498	0.153052	1
3949	TROAP	43.415	81.897	4.93302	0.0602345	-4.05327	0.153488	1
9368	GRAMD1B	271.769	111.899	431.64	3.85741	1.94763	0.153945	1
2488	SPN	72.8851	129.738	16.0323	0.123575	-3.01654	0.155179	1
7176	NIP7	46.8697	87.5731	6.16628	0.070413	-3.82801	0.1559	1
2629	PHF12	294.5	124.062	464.938	3.74763	1.90598	0.15595	1
37	ASS1	114.244	34.867	193.621	5.55313	2.4733	0.156071	1
16390	L3MBTL2	43.0096	81.0862	4.93302	0.0608368	-4.03891	0.15659	1
14759	MCM10	43.0096	81.0862	4.93302	0.0608368	-4.03891	0.15659	1
9225	NOLC1	124.333	209.202	39.4642	0.188641	-2.40628	0.157894	1
12515	LMO4	932.041	455.704	1408.38	3.09055	1.62787	0.158057	1
8764	ZNF3	22.7041	45.4083	0	0	#NAME?	0.158252	1
262	PCBD1	22.7041	45.4083	0	0	#NAME?	0.158252	1
11653	ADRBK2	134.503	224.609	44.3972	0.197665	-2.33887	0.158467	1
6144	GDPD1	38.7441	73.7884	3.69977	0.0501402	-4.31789	0.158615	1
3100	NSL1	46.4642	86.7622	6.16628	0.0710711	-3.81459	0.158843	1
2767	NARF	46.4642	86.7622	6.16628	0.0710711	-3.81459	0.158843	1
20648	MORC2-AS1	512.2	237.582	786.817	3.31177	1.7276	0.159026	1
12382	PTPRE	260.493	107.845	413.141	3.83089	1.93768	0.159485	1
12103	HNRNPM	2814.08	1444.96	4183.2	2.89504	1.53358	0.159768	1
724	DHFR	80.411	141.09	19.7321	0.139855	-2.838	0.160921	1
15988	IPO4	34.0732	65.6798	2.46651	0.0375536	-4.73491	0.161213	1
6544	PRR7	297.355	127.305	467.404	3.67152	1.87638	0.161355	1
13184	NUDT5	28.9968	56.7603	1.23326	0.0217274	-5.52434	0.161656	1
3796	FAM210A	28.9968	56.7603	1.23326	0.0217274	-5.52434	0.161656	1
15696	MRPS25	52.9681	97.3034	8.63279	0.0887204	-3.49459	0.161934	1
7431	ZNF587	38.3387	72.9775	3.69977	0.0506974	-4.30195	0.162102	1
12426	EBP	150.577	248.124	53.03	0.213724	-2.22618	0.163464	1
11295	HNRNPAB	1086.42	542.466	1630.36	3.00547	1.58759	0.163545	1
8229	MIS12	22.2987	44.5974	0	0	#NAME?	0.163668	1
6932	ZMYM6NB	22.2987	44.5974	0	0	#NAME?	0.163668	1
3317	FAM177A1	22.2987	44.5974	0	0	#NAME?	0.163668	1
12519	DDX18	68.2142	121.629	14.7991	0.121674	-3.03891	0.164081	1
6528	RABL6	59.0665	107.034	11.0993	0.103699	-3.26952	0.164211	1
6921	ANKRD28	260.687	109.466	411.908	3.76287	1.91183	0.164738	1
11622	ADAMTS4	1584.65	807.618	2361.69	2.92426	1.54807	0.164787	1
13083	ALG6	33.6677	64.8689	2.46651	0.038023	-4.71698	0.165136	1
11092	DNAJC25-GNG10	33.6677	64.8689	2.46651	0.038023	-4.71698	0.165136	1
5910	RBM34	70.8579	125.684	16.0323	0.127561	-2.97074	0.165658	1
8333	KIAA1324	55.6119	101.358	9.86605	0.0973389	-3.36084	0.166031	1
3802	TESPA1	41.7933	78.6536	4.93302	0.0627184	-3.99497	0.166306	1
16059	LPCAT1	6675.12	3519.95	9830.28	2.79273	1.48168	0.166907	1
11957	ABCC9	186.179	300.83	71.5289	0.237772	-2.07235	0.167225	1
5670	LYAR	106.038	180.011	32.0647	0.178126	-2.48903	0.167281	1
9723	ATP1B3	159.125	260.287	57.963	0.222689	-2.1669	0.167423	1
1742	2014-09-02	81.8385	142.712	20.9654	0.146907	-2.76702	0.167478	1
7049	LMNB1	343.01	153.253	532.767	3.47639	1.79759	0.167791	1
8177	DDX56	76.1455	133.792	18.4988	0.138266	-2.85449	0.16797	1
20651	LOC643387	493.735	232.717	754.753	3.24322	1.69743	0.168058	1
10627	TIAM1	122.632	40.5431	204.721	5.04946	2.33613	0.168407	1
3303	SRSF1	1162.56	588.686	1736.42	2.94966	1.56055	0.168676	1
11381	BAP1	64.3541	115.142	13.5658	0.117818	-3.08537	0.169133	1
7041	HIRIP3	33.2623	64.0581	2.46651	0.0385043	-4.69884	0.169161	1
2294	FPGS	33.2623	64.0581	2.46651	0.0385043	-4.69884	0.169161	1
1730	C4orf46	33.2623	64.0581	2.46651	0.0385043	-4.69884	0.169161	1
18896	C19orf54	21.8933	43.7865	0	0	#NAME?	0.169284	1
14302	HAUS7	21.8933	43.7865	0	0	#NAME?	0.169284	1
14155	TRAT1	21.8933	43.7865	0	0	#NAME?	0.169284	1
426	RAG1	21.8933	43.7865	0	0	#NAME?	0.169284	1
13106	DPP7	37.5278	71.3558	3.69977	0.0518496	-4.26952	0.169324	1
14122	RSL24D1	84.0768	145.955	22.1986	0.152092	-2.71698	0.16993	1
16930	CDK11B	1034.97	522.195	1547.74	2.96391	1.5675	0.17012	1
6741	NCOR1	1727.73	892.759	2562.71	2.87055	1.52133	0.170235	1
12797	RALY	51.7518	94.8708	8.63279	0.0909952	-3.45807	0.170272	1
6177	GSDMD	28.1859	55.1386	1.23326	0.0223665	-5.48252	0.170778	1
11816	YES1	48.2972	89.1948	7.39954	0.0829593	-3.59145	0.171226	1
19480	KCNQ1OT1	592.275	898.435	286.115	0.31846	-1.65082	0.17125	1
12486	GLO1	54.801	99.736	9.86605	0.0989217	-3.33757	0.171414	1
11824	PAPSS1	63.9487	114.331	13.5658	0.118653	-3.07517	0.171532	1
13016	TXN2	57.8502	104.601	11.0993	0.106111	-3.23636	0.171898	1
13127	BAZ2B	861.915	431.378	1292.45	2.9961	1.58309	0.171937	1
8380	RAD23A	169.506	274.882	64.1293	0.233298	-2.09976	0.172536	1
1083	ECHDC1	40.9824	77.0319	4.93302	0.0640388	-3.96491	0.173138	1
3321	IKZF2	51.3464	94.0599	8.63279	0.0917797	-3.44568	0.173152	1
427	RFX5	32.8569	63.2472	2.46651	0.038998	-4.68046	0.17329	1
3872	PTAR1	72.2854	127.305	17.2656	0.135623	-2.88232	0.173427	1
18727	ZNF714	47.8917	88.3839	7.39954	0.0837204	-3.57828	0.174285	1
18233	ZNF584	1426.05	737.073	2115.03	2.8695	1.5208	0.1743	1
10555	SORL1	503.744	241.637	765.852	3.16944	1.66423	0.17504	1
15263	KIAA1430	21.4878	42.9757	0	0	#NAME?	0.17511	1
14150	HSD17B7	21.4878	42.9757	0	0	#NAME?	0.17511	1
15462	RBM25	1958.86	1025.74	2891.99	2.81941	1.4954	0.175119	1
19460	SNHG6	27.7805	54.3277	1.23326	0.0227003	-5.46114	0.175544	1
3878	LRRC58	50.9409	93.2491	8.63279	0.0925778	-3.43319	0.176084	1
8106	CSNK2A3	300.598	133.792	467.404	3.49351	1.80468	0.176214	1
14001	MRPS2	36.7169	69.7341	3.69977	0.0530554	-4.23636	0.176889	1
6907	CEP152	36.7169	69.7341	3.69977	0.0530554	-4.23636	0.176889	1
13956	NMD3	113.611	37.2996	189.921	5.09178	2.34817	0.177013	1
8089	GYPC	32.4514	62.4363	2.46651	0.0395044	-4.66184	0.177527	1
9502	ZWILCH	44.0317	81.897	6.16628	0.0752931	-3.73134	0.177785	1
8482	MAX	452.54	215.689	689.39	3.19622	1.67637	0.178155	1
2716	STAU1	105.844	178.39	33.2979	0.186658	-2.42153	0.178345	1
3710	HMGCS1	169.311	273.26	65.3626	0.239195	-2.06374	0.179688	1
10547	SNRPC	147.545	240.826	54.2633	0.225322	-2.14994	0.179913	1
2896	INTS6	214.17	89.1948	339.145	3.8023	1.92687	0.179943	1
15523	FASTKD5	27.3751	53.5169	1.23326	0.0230442	-5.43945	0.180452	1
8163	DDX21	100.151	169.47	30.8314	0.181928	-2.45856	0.180795	1
1113	MCTP1	216.831	90.8165	342.845	3.77514	1.91653	0.180913	1
12128	ARID1A	1599.42	840.863	2357.99	2.80424	1.48761	0.18105	1
12460	CPLX1	133.68	47.8408	219.52	4.58854	2.19804	0.181139	1
13339	SIT1	21.0824	42.1648	0	0	#NAME?	0.181152	1
9746	BMP7	21.0824	42.1648	0	0	#NAME?	0.181152	1
6309	BEX2	21.0824	42.1648	0	0	#NAME?	0.181152	1
1735	ZNF761	21.0824	42.1648	0	0	#NAME?	0.181152	1
420	PECAM1	21.0824	42.1648	0	0	#NAME?	0.181152	1
1725	CISD2	43.6262	81.0862	6.16628	0.076046	-3.71698	0.181169	1
5332	PPP1R12A	1406.53	736.262	2076.8	2.82074	1.49607	0.181452	1
20668	LOC283922	202.699	83.5187	321.88	3.85398	1.94635	0.181471	1
3064	PSAP	220.582	348.67	92.4942	0.265277	-1.91443	0.181624	1
12322	RNASEH2A	32.046	61.6255	2.46651	0.0400242	-4.64298	0.181873	1
6845	MRPS18A	50.1301	91.6274	8.63279	0.0942163	-3.40788	0.182107	1
5476	C11orf96	134.702	48.6517	220.753	4.53741	2.18187	0.183128	1
12277	SHFM1	2592.7	1388.2	3797.2	2.73535	1.45172	0.183378	1
10695	VIM	2753.43	1476.58	4030.28	2.72947	1.44862	0.183519	1
9755	BTG1	3567.15	1922.55	5211.74	2.71084	1.43874	0.183583	1
2974	ZCWPW2	562.686	278.126	847.247	3.04628	1.60705	0.18376	1
20739	FAM41C	63.4109	14.5955	112.226	7.6891	2.94281	0.184589	1
442	BARD1	43.2208	80.2753	6.16628	0.0768142	-3.70248	0.184621	1
23308	STAG3L1	35.9061	68.1124	3.69977	0.0543186	-4.20241	0.184812	1
8492	ZNF512	26.9696	52.706	1.23326	0.0233988	-5.41742	0.185506	1
2043	SPIN4	26.9696	52.706	1.23326	0.0233988	-5.41742	0.185506	1
16424	CDCA7	128.633	211.635	45.6305	0.215609	-2.21351	0.186308	1
8449	TFAM	31.6406	60.8146	2.46651	0.0405579	-4.62387	0.186333	1
7674	HLA-A	69.8528	122.44	17.2656	0.141012	-2.82611	0.187233	1
23812	LOC441081	20.677	41.3539	0	0	#NAME?	0.18742	1
15848	C7orf26	20.677	41.3539	0	0	#NAME?	0.18742	1
14800	DHTKD1	20.677	41.3539	0	0	#NAME?	0.18742	1
6179	C22orf39	20.677	41.3539	0	0	#NAME?	0.18742	1
578	NCAM1	206.171	86.7622	325.58	3.75255	1.90787	0.187963	1
13986	KLF13	348.897	163.794	534	3.26019	1.70496	0.18839	1
4836	TVP23C	35.5006	67.3015	3.69977	0.054973	-4.18513	0.188914	1
18462	CYP20A1	66.8036	117.575	16.0323	0.136358	-2.87452	0.18897	1
13963	APIP	98.1236	165.416	30.8314	0.186387	-2.42362	0.189781	1
8809	TUBA4A	3583.17	1953.37	5212.97	2.66871	1.41614	0.190274	1
13	ADSL	95.4798	161.361	29.5981	0.183428	-2.44672	0.190335	1
518	TSC2	604.43	304.884	903.977	2.96499	1.56803	0.190601	1
9386	MON1B	26.5642	51.8951	1.23326	0.0237644	-5.39506	0.190711	1
6250	VARS2	26.5642	51.8951	1.23326	0.0237644	-5.39506	0.190711	1
13462	CEP104	31.2351	60.0038	2.46651	0.041106	-4.60451	0.190908	1
4425	ZNF84	31.2351	60.0038	2.46651	0.041106	-4.60451	0.190908	1
3767	PUS7L	31.2351	60.0038	2.46651	0.041106	-4.60451	0.190908	1
16081	SLC35E1	48.9138	89.1948	8.63279	0.0967859	-3.36906	0.191556	1
9528	CLNS1A	74.3295	128.927	19.7321	0.153049	-2.70794	0.192662	1
1590	HMCES	35.0952	66.4907	3.69977	0.0556434	-4.16764	0.193112	1
16966	SCGB3A1	21141	11745.3	30536.7	2.5999	1.37845	0.193657	1
241	MYO5A	245.888	109.466	382.309	3.49248	1.80425	0.193851	1
14213	TM7SF3	45.4591	83.5187	7.39954	0.0885973	-3.49659	0.193902	1
14231	TIMMDC1	20.2715	40.5431	0	0	#NAME?	0.193923	1
2324	IQCB1	20.2715	40.5431	0	0	#NAME?	0.193923	1
2208	TLR10	20.2715	40.5431	0	0	#NAME?	0.193923	1
12661	KIF3A	65.9928	115.953	16.0323	0.138266	-2.85449	0.194042	1
7424	SSR4	68.6366	120.008	17.2656	0.143871	-2.79715	0.194574	1
8934	SMC1A	1522.09	818.159	2226.03	2.72077	1.44402	0.19475	1
524	CRX	48.5084	88.3839	8.63279	0.0976738	-3.35588	0.19482	1
10427	RBMS1	874.273	457.326	1291.22	2.82341	1.49744	0.194832	1
1463	CHD3	60.2998	107.034	13.5658	0.126743	-2.98002	0.194842	1
2425	AMMECR1	159.266	63.2472	255.284	4.03629	2.01303	0.194963	1
414	OXCT1	104.433	174.335	34.5312	0.198073	-2.33589	0.194989	1
18146	IFNLR1	38.5499	72.1667	4.93302	0.068356	-3.87079	0.195479	1
6606	PARP8	146.773	56.7603	236.785	4.17167	2.06062	0.195497	1
7916	CDH4	30.8297	59.1929	2.46651	0.0416691	-4.58488	0.195603	1
18686	HKR1	26.1588	51.0843	1.23326	0.0241416	-5.37234	0.196071	1
3387	SPIDR	26.1588	51.0843	1.23326	0.0241416	-5.37234	0.196071	1
5685	ROBO1	1141.05	607.335	1674.76	2.75756	1.46339	0.196212	1
16700	TXNDC17	57.2506	102.169	12.3326	0.120708	-3.05041	0.196244	1
17930	ARID2	458.216	227.041	689.39	3.03641	1.60237	0.196449	1
2711	BCO2	151.072	59.1929	242.951	4.1044	2.03717	0.196588	1
15229	NUFIP2	381.637	184.876	578.397	3.12856	1.6455	0.197027	1
13379	CNOT3	229.501	101.358	357.644	3.52854	1.81907	0.197077	1
4861	NEDD1	70.8749	123.251	18.4988	0.150091	-2.73609	0.197325	1
11235	DFFA	59.8943	106.223	13.5658	0.127711	-2.96905	0.197634	1
13953	POMP	202.093	317.858	86.3279	0.271593	-1.88048	0.198367	1
7442	URGCP-MRPS24	62.5381	110.277	14.7991	0.134199	-2.89756	0.198612	1
13124	UBQLN2	188.34	79.4644	297.215	3.74022	1.90312	0.19885	1
18532	SIRPD	1567.91	850.594	2285.22	2.68662	1.42579	0.199598	1
6385	RBM41	30.4243	58.382	2.46651	0.0422478	-4.56498	0.200419	1
2383	SC5D	30.4243	58.382	2.46651	0.0422478	-4.56498	0.200419	1
17909	ZNF567	19.8661	39.7322	0	0	#NAME?	0.200669	1
14450	C1orf109	19.8661	39.7322	0	0	#NAME?	0.200669	1
9344	C21orf58	19.8661	39.7322	0	0	#NAME?	0.200669	1
1980	RPSA	83.283	141.901	24.6651	0.173819	-2.52434	0.200678	1
9997	HNRNPA2B1	10045.5	5627.38	14463.6	2.57022	1.36189	0.200781	1
7530	CIT	148.2	58.382	238.018	4.07691	2.02748	0.201067	1
8279	RDX	444.278	221.365	667.192	3.01399	1.59167	0.201244	1
909	RPL17	3761.66	2089.59	5433.73	2.60038	1.37872	0.201378	1
4837	MFAP3	25.7533	50.2734	1.23326	0.024531	-5.34925	0.201591	1
2685	SDHC	25.7533	50.2734	1.23326	0.024531	-5.34925	0.201591	1
1697	IRGQ	25.7533	50.2734	1.23326	0.024531	-5.34925	0.201591	1
19041	LRRC10	459.837	230.285	689.39	2.99364	1.5819	0.20177	1
18432	GATC	34.2843	64.8689	3.69977	0.0570345	-4.13202	0.201807	1
4026	HENMT1	34.2843	64.8689	3.69977	0.0570345	-4.13202	0.201807	1
14158	CTDSPL2	341.903	164.605	519.201	3.15422	1.65729	0.202007	1
12488	COPS8	70.064	121.629	18.4988	0.152092	-2.71698	0.20231	1
16471	RBM48	41.1936	76.221	6.16628	0.0809	-3.62772	0.202957	1
10663	TUFM	216.14	337.318	94.9607	0.281517	-1.82871	0.203087	1
20650	LOC150776	37.739	70.545	4.93302	0.0699274	-3.838	0.203587	1
4502	GNE	37.739	70.545	4.93302	0.0699274	-3.838	0.203587	1
8121	FAM49B	1550.47	846.54	2254.39	2.66307	1.41309	0.203736	1
8774	MOBP	266.346	123.251	409.441	3.32201	1.73206	0.203869	1
6993	MLLT10	434.852	217.311	652.392	3.00212	1.58598	0.204158	1
6270	TNFAIP8L1	47.2921	85.9513	8.63279	0.100438	-3.31562	0.20497	1
129	FXN	47.2921	85.9513	8.63279	0.100438	-3.31562	0.20497	1
15890	TMEM243	201.027	87.5731	314.48	3.59106	1.84441	0.204989	1
8316	KIF18B	56.0343	99.736	12.3326	0.123652	-3.01564	0.205155	1
14440	CECR5	30.0188	57.5712	2.46651	0.0428428	-4.5448	0.205361	1
1211	RPLP2	3452.42	1927.42	4977.42	2.58243	1.36873	0.205401	1
2199	RPS12	3561.95	1989.85	5134.04	2.58011	1.36743	0.205501	1
13944	LAP3	79.8283	136.225	23.4319	0.172009	-2.53945	0.205758	1
18252	PGM2L1	33.8789	64.0581	3.69977	0.0577565	-4.11387	0.206308	1
13159	MRPS18B	33.8789	64.0581	3.69977	0.0577565	-4.11387	0.206308	1
3157	TMEM237	33.8789	64.0581	3.69977	0.0577565	-4.11387	0.206308	1
7004	THAP3	25.3479	49.4626	1.23326	0.0249331	-5.32579	0.207276	1
15905	NDUFS7	63.9656	111.899	16.0323	0.143275	-2.80314	0.207367	1
16253	WNT5B	88.8021	28.3802	149.224	5.25804	2.39452	0.207446	1
7366	ANKS1B	3793.05	2127.7	5458.39	2.56539	1.35918	0.20755	1
11624	ISG15	19.4607	38.9214	0	0	#NAME?	0.207668	1
2446	C6orf120	567.712	294.343	841.081	2.85749	1.51475	0.208693	1
20782	RP4-705O1.1	370.96	183.255	558.665	3.04857	1.60813	0.208987	1
16228	KDM7A	352.123	172.714	531.533	3.07754	1.62178	0.209163	1
12022	ZNF443	266.54	124.873	408.208	3.26899	1.70885	0.209643	1
1204	TXNDC8	203.476	90.0056	316.947	3.52141	1.81615	0.210322	1
8304	PDPK1	234.189	107.034	361.344	3.37598	1.75531	0.210393	1
7560	CXADR	29.6134	56.7603	2.46651	0.0434549	-4.52434	0.210432	1
4063	SLFN11	29.6134	56.7603	2.46651	0.0434549	-4.52434	0.210432	1
2008	CENPW	29.6134	56.7603	2.46651	0.0434549	-4.52434	0.210432	1
1044	PPARA	29.6134	56.7603	2.46651	0.0434549	-4.52434	0.210432	1
7225	PTPN7	103.428	171.092	35.7644	0.209036	-2.25817	0.210658	1
7290	WASF2	681.33	360.023	1002.64	2.78493	1.47764	0.210684	1
4896	RPS27A	5129.22	2902.07	7356.37	2.53487	1.34191	0.21072	1
17762	ACOT4	463.697	236.772	690.623	2.91683	1.5444	0.211713	1
7798	ZNF124	36.9281	68.9232	4.93302	0.0715727	-3.80445	0.21205	1
6297	NSUN5	36.9281	68.9232	4.93302	0.0715727	-3.80445	0.21205	1
1988	SGOL1	36.9281	68.9232	4.93302	0.0715727	-3.80445	0.21205	1
16865	C5orf30	256.708	120.008	393.409	3.2782	1.7129	0.21211	1
6962	USB1	57.8672	102.169	13.5658	0.132779	-2.9129	0.212243	1
4609	GAP43	371.771	184.876	558.665	3.02183	1.59542	0.212299	1
6846	NUP62	65.7985	114.331	17.2656	0.151013	-2.72725	0.212926	1
7498	ITGB3BP	24.9425	48.6517	1.23326	0.0253487	-5.30195	0.213132	1
2954	PAQR3	24.9425	48.6517	1.23326	0.0253487	-5.30195	0.213132	1
2736	SCD5	24.9425	48.6517	1.23326	0.0253487	-5.30195	0.213132	1
19981	SNHG15	52.1742	93.2491	11.0993	0.119029	-3.07062	0.213197	1
11573	PCYT1A	1950.41	1088.99	2811.82	2.58205	1.36852	0.213302	1
8828	MYBL2	114.62	187.309	41.9307	0.223858	-2.15934	0.21356	1
12024	DCAF7	107.499	176.768	38.2309	0.216278	-2.20904	0.213842	1
16504	SON	2444.19	1373.6	3514.78	2.55881	1.35547	0.213919	1
3747	CADM1	423.935	633.283	214.587	0.338848	-1.56129	0.214335	1
2211	TMCC1	213.503	96.4925	330.513	3.42527	1.77622	0.214793	1
17130	CDKN2AIPNL	39.9773	73.7884	6.16628	0.0835671	-3.58092	0.214872	1
17855	CCDC24	1414.02	783.292	2044.74	2.61044	1.38429	0.214906	1
12311	CREB3	19.0552	38.1105	0	0	#NAME?	0.21493	1
10237	NTHL1	19.0552	38.1105	0	0	#NAME?	0.21493	1
6615	BCAT1	19.0552	38.1105	0	0	#NAME?	0.21493	1
5847	SGOL2	19.0552	38.1105	0	0	#NAME?	0.21493	1
4803	TRMT10A	19.0552	38.1105	0	0	#NAME?	0.21493	1
5139	SMC6	645.279	342.184	948.374	2.77154	1.47069	0.215287	1
9526	TTC8	369.921	184.876	554.965	3.00182	1.58584	0.215312	1
10531	SMARCA2	339.825	167.848	511.801	3.04919	1.60843	0.215517	1
4306	GTF3C5	33.0681	62.4363	3.69977	0.0592566	-4.07688	0.21563	1
11825	SMC3	644.662	342.184	947.141	2.76793	1.46881	0.215898	1
8654	KCNJ15	132.008	51.8951	212.12	4.08747	2.03121	0.215924	1
15173	CLK4	325.288	159.74	490.836	3.07272	1.61952	0.215964	1
13125	BAZ1A	925.13	503.545	1346.72	2.67447	1.41925	0.216255	1
6970	SRSF2	1993.77	1118.99	2868.55	2.56352	1.35813	0.216295	1
2632	AMZ2	36.5227	68.1124	4.93302	0.0724248	-3.78737	0.216419	1
19	ALAS2	374.691	561.927	187.455	0.333593	-1.58384	0.2167	1
11269	FARSA	113.809	185.687	41.9307	0.225814	-2.1468	0.217152	1
7359	NDUFC2-KCTD14	54.4125	96.4925	12.3326	0.127808	-2.96794	0.21771	1
3263	BCLAF1	1046.52	574.901	1518.14	2.6407	1.40092	0.217924	1
600	FASLG	4533.27	2590.7	6475.83	2.49964	1.32172	0.218382	1
3490	CPN2	588.558	311.371	865.746	2.78043	1.47531	0.218451	1
3352	GPR64	1127.79	622.742	1632.83	2.622	1.39067	0.218906	1
7095	YY1AP1	24.537	47.8408	1.23326	0.0257783	-5.2777	0.219162	1
8488	RAP2C	809.24	439.487	1178.99	2.68266	1.42366	0.219867	1
5306	FES	581.387	308.127	854.646	2.77368	1.4718	0.220144	1
2396	ADAR	112.998	184.066	41.9307	0.227803	-2.13414	0.220811	1
6106	ACIN1	598.99	318.669	879.312	2.75933	1.46432	0.220876	1
17518	ZNF480	28.8026	55.1386	2.46651	0.044733	-4.48252	0.220972	1
5140	SEMA4D	28.8026	55.1386	2.46651	0.044733	-4.48252	0.220972	1
6148	ECI2	54.0071	95.6817	12.3326	0.128892	-2.95577	0.220974	1
13810	DPCD	604.312	321.912	886.711	2.75451	1.4618	0.221195	1
13955	NOP58	862.049	471.111	1252.99	2.65965	1.41124	0.22134	1
3104	EIF4G2	6616.35	3811.86	9420.84	2.47146	1.30536	0.221408	1
4397	TET2	173.363	75.4101	271.316	3.59788	1.84715	0.221447	1
7608	ATAD2B	215.335	98.9251	331.746	3.35351	1.74567	0.221482	1
8428	RNF111	269.589	129.738	409.441	3.15591	1.65806	0.221827	1
6758	MTRNR2L6	7212.44	4162.96	10261.9	2.46505	1.30162	0.222234	1
17996	TMEM18	18.6498	37.2996	0	0	#NAME?	0.222466	1
17657	C10orf35	18.6498	37.2996	0	0	#NAME?	0.222466	1
17300	FDXACB1	18.6498	37.2996	0	0	#NAME?	0.222466	1
14750	BEX1	18.6498	37.2996	0	0	#NAME?	0.222466	1
13592	STK38L	18.6498	37.2996	0	0	#NAME?	0.222466	1
12166	SCML2	18.6498	37.2996	0	0	#NAME?	0.222466	1
6638	SLAMF6	18.6498	37.2996	0	0	#NAME?	0.222466	1
5821	BIVM	18.6498	37.2996	0	0	#NAME?	0.222466	1
6099	ASPH	270.611	130.549	410.674	3.14575	1.65341	0.22272	1
8760	SRPK2	802.879	437.865	1167.89	2.66724	1.41535	0.222794	1
740	GABRA2	574.621	305.695	843.547	2.75944	1.46438	0.22301	1
13117	FADS1	39.1665	72.1667	6.16628	0.085445	-3.54886	0.223221	1
8794	NUBP1	194.244	87.5731	300.914	3.43615	1.78079	0.224101	1
19048	FBXO33	621.087	333.264	908.91	2.7273	1.44747	0.224219	1
11992	TRIM28	86.3491	144.333	28.3649	0.196523	-2.34723	0.224747	1
12527	RALBP1	324.654	162.172	487.136	3.00382	1.5868	0.225155	1
16737	SLC35B4	24.1316	47.03	1.23326	0.0262228	-5.25304	0.225372	1
10745	KMT2D	883.318	486.517	1280.12	2.63119	1.39572	0.22538	1
15875	TAF1D	32.2572	60.8146	3.69977	0.0608368	-4.03891	0.225395	1
6449	VANGL1	32.2572	60.8146	3.69977	0.0608368	-4.03891	0.225395	1
5284	C22orf46	32.2572	60.8146	3.69977	0.0608368	-4.03891	0.225395	1
14862	MIS18A	35.7118	66.4907	4.93302	0.0741912	-3.75261	0.225443	1
14357	TRIT1	35.7118	66.4907	4.93302	0.0741912	-3.75261	0.225443	1
13609	KIAA0754	35.7118	66.4907	4.93302	0.0741912	-3.75261	0.225443	1
4667	ZNF195	35.7118	66.4907	4.93302	0.0741912	-3.75261	0.225443	1
6754	MTRNR2L5	802.457	439.487	1165.43	2.65179	1.40697	0.225474	1
1562	SF3B1	2603.08	1490.36	3715.8	2.49322	1.31801	0.22555	1
17033	HTRA3	64.416	17.839	110.993	6.22195	2.63737	0.225843	1
565	HGF	166.192	72.1667	260.217	3.60578	1.85031	0.225918	1
12778	BRCA1	83.7053	140.279	27.1316	0.193412	-2.37025	0.226146	1
16965	RCSD1	28.3971	54.3277	2.46651	0.0454006	-4.46114	0.226448	1
215	SGCB	28.3971	54.3277	2.46651	0.0454006	-4.46114	0.226448	1
16389	GRWD1	50.5525	90.0056	11.0993	0.123318	-3.01955	0.22684	1
8924	MAP2K4	268.762	130.549	406.974	3.11741	1.64035	0.226873	1
4881	MFAP2	99.2339	35.6779	162.79	4.56276	2.18991	0.22691	1
5942	LPAR6	357.2	181.633	532.767	2.9332	1.55248	0.227362	1
16739	FAM222A	251.564	120.818	382.309	3.16433	1.6619	0.227365	1
15649	C17orf75	71.2973	121.629	20.9654	0.172371	-2.53641	0.227388	1
13839	TBC1D10B	552.701	295.154	810.249	2.74518	1.4569	0.227389	1
13785	NIPBL	1456.08	823.025	2089.14	2.53836	1.3439	0.227443	1
6752	MTRNR2L3	2854.02	1641.99	4066.05	2.47628	1.30818	0.227707	1
11150	KLF4	188.711	85.1405	292.282	3.43293	1.77944	0.227772	1
17375	NDNL2	602.445	324.345	880.545	2.71484	1.44087	0.2278	1
19421	LOC595101	88.182	146.766	29.5981	0.201669	-2.30994	0.22789	1
7843	ZFP36L1	452.873	668.961	236.785	0.35396	-1.49834	0.228362	1
10622	THBS1	187.072	84.3296	289.815	3.4367	1.78102	0.228399	1
6690	WNK1	1652.59	939.789	2365.39	2.51693	1.33167	0.228727	1
4595	CLK3	451.365	236.772	665.958	2.81266	1.49194	0.228751	1
10260	PEBP1	115.853	187.309	44.3972	0.237027	-2.07688	0.228754	1
7263	RPL36A	1987.89	1136.83	2838.96	2.49726	1.32035	0.228988	1
19129	C10orf129	357.605	182.444	532.767	2.92017	1.54605	0.22913	1
14895	SPIN2A	106.194	39.7322	172.656	4.34549	2.11952	0.230121	1
8284	MGST1	14373.3	8419.99	20326.5	2.41408	1.27147	0.230215	1
20996	LINC00883	18.2444	36.4888	0	0	#NAME?	0.230285	1
19960	SNHG7	18.2444	36.4888	0	0	#NAME?	0.230285	1
18567	ZNF678	18.2444	36.4888	0	0	#NAME?	0.230285	1
17752	C12orf45	18.2444	36.4888	0	0	#NAME?	0.230285	1
15691	TTC31	18.2444	36.4888	0	0	#NAME?	0.230285	1
13828	SEC31B	18.2444	36.4888	0	0	#NAME?	0.230285	1
4936	PVR	18.2444	36.4888	0	0	#NAME?	0.230285	1
16117	CEP135	50.147	89.1948	11.0993	0.124439	-3.00649	0.230393	1
530	GSTM1	50.147	89.1948	11.0993	0.124439	-3.00649	0.230393	1
6160	PALLD	31.8518	60.0038	3.69977	0.0616589	-4.01955	0.230451	1
18824	SRRM4	334.469	169.47	499.469	2.94724	1.55936	0.230531	1
11211	CD81	400.369	593.551	207.187	0.349064	-1.51844	0.230757	1
6668	GNL3L	52.7908	93.2491	12.3326	0.132254	-2.91862	0.231079	1
13717	VPS13B	128.308	51.8951	204.721	3.94489	1.97998	0.231108	1
3696	OCM	542.658	291.099	794.217	2.72834	1.44802	0.231148	1
14681	TMA16	23.7262	46.2191	1.23326	0.0266828	-5.22795	0.231769	1
5740	MPZL1	23.7262	46.2191	1.23326	0.0266828	-5.22795	0.231769	1
4912	EIF2AK2	23.7262	46.2191	1.23326	0.0266828	-5.22795	0.231769	1
11140	UBE2L6	27.9917	53.5169	2.46651	0.0460885	-4.43945	0.232067	1
11711	FOS	2716.79	1572.26	3861.32	2.45591	1.29626	0.232485	1
6360	PIN4	436	229.474	642.526	2.8	1.48543	0.232974	1
6488	GOLGA4	82.4891	137.846	27.1316	0.196825	-2.34501	0.233403	1
1967	MSL1	355.139	182.444	527.834	2.89313	1.53263	0.233573	1
11547	HMGN1	213.335	326.777	99.8937	0.305694	-1.70984	0.234091	1
13473	SLK	131.991	54.3277	209.654	3.85905	1.94825	0.23414	1
14689	RSBN1	379.702	197.039	562.365	2.85407	1.51302	0.234332	1
6813	CTCF	782.353	433.811	1130.9	2.60689	1.38233	0.234467	1
11171	BAG3	401.605	210.013	593.196	2.82457	1.49803	0.234782	1
14787	KMT2E	1178.86	668.15	1689.56	2.52871	1.3384	0.234833	1
7140	MLST8	44.0486	79.4644	8.63279	0.108637	-3.20241	0.234858	1
574	CD59	44.0486	79.4644	8.63279	0.108637	-3.20241	0.234858	1
13776	ELP5	34.901	64.8689	4.93302	0.076046	-3.71698	0.234862	1
5479	ZNF286B	34.901	64.8689	4.93302	0.076046	-3.71698	0.234862	1
10168	MIF	509.271	745.993	272.55	0.365352	-1.45264	0.235076	1
10632	TK1	31.4463	59.1929	3.69977	0.0625036	-3.99992	0.235624	1
6783	FAM217B	31.4463	59.1929	3.69977	0.0625036	-3.99992	0.235624	1
3628	MZT2A	31.4463	59.1929	3.69977	0.0625036	-3.99992	0.235624	1
16923	HIST3H2A	5217.11	3061.81	7372.4	2.40786	1.26775	0.236113	1
17069	NAA15	477.955	255.421	700.489	2.74249	1.45548	0.236284	1
7407	BIVM-ERCC5	37.9502	69.7341	6.16628	0.0884256	-3.49939	0.236389	1
4565	TEX264	37.9502	69.7341	6.16628	0.0884256	-3.49939	0.236389	1
17403	HIGD2A	46.6924	83.5187	9.86605	0.11813	-3.08156	0.236667	1
3953	ERLIN1	45.5626	9.73034	81.3949	8.36506	3.06438	0.237307	1
21063	KRT16P3	212.447	100.547	324.346	3.22582	1.68967	0.237432	1
9190	TMEM66	79.4398	132.981	25.8984	0.194752	-2.36029	0.237564	1
6129	CD320	57.2675	99.736	14.7991	0.148382	-2.75261	0.237667	1
883	PTGER4	27.5863	52.706	2.46651	0.0467976	-4.41742	0.237832	1
20425	JPX	168.43	75.4101	261.45	3.46704	1.79371	0.238008	1
12716	STRAP	196.856	302.451	91.2609	0.301738	-1.72863	0.238313	1
12006	MPHOSPH6	23.3208	45.4083	1.23326	0.0271593	-5.20241	0.238356	1
9121	C2orf43	23.3208	45.4083	1.23326	0.0271593	-5.20241	0.238356	1
17357	CCDC167	17.839	35.6779	0	0	#NAME?	0.238399	1
15729	CCDC14	17.839	35.6779	0	0	#NAME?	0.238399	1
15421	TRIB3	17.839	35.6779	0	0	#NAME?	0.238399	1
12268	THY1	17.839	35.6779	0	0	#NAME?	0.238399	1
10035	IL7R	17.839	35.6779	0	0	#NAME?	0.238399	1
14157	PTPLAD1	69.6756	118.386	20.9654	0.177093	-2.49742	0.238482	1
14136	SRRM2	1365.92	783.292	1948.54	2.48763	1.31477	0.238936	1
5480	GPN1	86.1549	142.712	29.5981	0.207398	-2.26952	0.239688	1
19441	GAS5	34.4955	64.0581	4.93302	0.0770086	-3.69884	0.239725	1
4732	PTPN12	317.255	162.172	472.337	2.91256	1.54229	0.239828	1
8025	ETF1	848.238	476.787	1219.69	2.55815	1.3551	0.240263	1
15068	C1orf63	46.287	82.7079	9.86605	0.119288	-3.06748	0.240551	1
12423	AVIL	305.378	155.685	455.071	2.92302	1.54746	0.241567	1
11007	SKAP2	709.651	395.7	1023.6	2.58681	1.37117	0.242361	1
11489	ROCK2	369.448	193.796	545.099	2.81275	1.49198	0.242706	1
13551	DOLK	530.748	289.478	772.018	2.66694	1.41518	0.242788	1
1940	SLC9A4	238.437	116.764	360.111	3.08409	1.62484	0.242819	1
12768	ACOT7	132.755	210.013	55.4965	0.264253	-1.92001	0.242948	1
17994	ASPRV1	1153.01	660.852	1645.16	2.48946	1.31583	0.243227	1
10321	PNN	997.646	568.414	1426.88	2.51028	1.32785	0.243658	1
6711	FMR1	508.229	276.504	739.954	2.67611	1.42014	0.243724	1
15403	PMAIP1	27.1808	51.8951	2.46651	0.0475288	-4.39506	0.243747	1
8170	COX14	27.1808	51.8951	2.46651	0.0475288	-4.39506	0.243747	1
18201	MISP	2361.28	1384.14	3338.42	2.41191	1.27018	0.243751	1
3807	ATXN7L3	272.622	137.036	408.208	2.97884	1.57475	0.243865	1
14304	MPHOSPH8	68.8647	116.764	20.9654	0.179553	-2.47752	0.244244	1
5827	SYNCRIP	1316.55	759.777	1873.32	2.46561	1.30195	0.244365	1
3929	PDS5A	490.009	265.963	714.055	2.6848	1.42481	0.244423	1
10548	SNRPE	1274.38	734.641	1814.12	2.4694	1.30416	0.244459	1
7242	AK3	45.8815	81.897	9.86605	0.120469	-3.05327	0.244501	1
12656	KRR1	85.344	141.09	29.5981	0.209782	-2.25304	0.244589	1
15846	PDCL3	22.9153	44.5974	1.23326	0.0276531	-5.17641	0.245141	1
12421	DCTN6	22.9153	44.5974	1.23326	0.0276531	-5.17641	0.245141	1
5930	PDP1	22.9153	44.5974	1.23326	0.0276531	-5.17641	0.245141	1
4557	PLEKHG4	22.9153	44.5974	1.23326	0.0276531	-5.17641	0.245141	1
4377	VCAN	41.052	8.10862	73.9954	9.12552	3.18991	0.245236	1
18469	PDE12	71.1031	120.008	22.1986	0.184977	-2.43458	0.245444	1
3302	VCAM1	101.012	163.794	38.2309	0.233409	-2.09907	0.24626	1
16063	GGNBP2	1218.49	703.017	1733.96	2.46645	1.30244	0.246309	1
19343	ATP5EP2	30.6355	57.5712	3.69977	0.0642642	-3.95984	0.246339	1
15274	KIAA1467	30.6355	57.5712	3.69977	0.0642642	-3.95984	0.246339	1
12972	BLOC1S6	30.6355	57.5712	3.69977	0.0642642	-3.95984	0.246339	1
7481	SELPLG	30.6355	57.5712	3.69977	0.0642642	-3.95984	0.246339	1
6124	TMEM14C	30.6355	57.5712	3.69977	0.0642642	-3.95984	0.246339	1
206	KIT	48.2234	11.3521	85.0947	7.49597	2.90611	0.2464	1
9140	R3HDM1	242.526	120.008	365.044	3.04184	1.60494	0.246663	1
23933	LINC00528	17.4335	34.867	0	0	#NAME?	0.24682	1
20336	NCBP2-AS2	17.4335	34.867	0	0	#NAME?	0.24682	1
18378	DDX51	17.4335	34.867	0	0	#NAME?	0.24682	1
17557	CCDC138	17.4335	34.867	0	0	#NAME?	0.24682	1
11754	HIST1H1B	17.4335	34.867	0	0	#NAME?	0.24682	1
5717	HSDL1	17.4335	34.867	0	0	#NAME?	0.24682	1
5135	NIPA1	17.4335	34.867	0	0	#NAME?	0.24682	1
1907	THEMIS	17.4335	34.867	0	0	#NAME?	0.24682	1
5996	DHCR7	42.8323	77.0319	8.63279	0.112068	-3.15756	0.247215	1
8911	RNF130	1154.82	665.717	1643.93	2.46941	1.30417	0.247257	1
3079	GTF2H2D	157.365	70.545	244.185	3.46141	1.79136	0.24735	1
8721	YTHDF3	323.176	167.848	478.503	2.85081	1.51137	0.247467	1
459	ATRX	1056.57	607.335	1505.81	2.47936	1.30997	0.247973	1
846	PAM	86.3186	30.8127	141.824	4.60279	2.20251	0.248284	1
17205	HTR3C	351.422	184.876	517.968	2.8017	1.4863	0.248297	1
13247	ADAMTS7	162.686	73.7884	251.584	3.40954	1.76958	0.248513	1
3224	ZNF493	204.447	98.1143	310.781	3.16754	1.66336	0.248775	1
14266	F11R	33.6847	62.4363	4.93302	0.0790089	-3.66184	0.249768	1
6535	SERINC5	26.7754	51.0843	2.46651	0.0482832	-4.37234	0.249816	1
15197	ZNF490	58.2896	100.547	16.0323	0.159451	-2.64881	0.250116	1
15376	HIST1H2AG	977.753	561.927	1393.58	2.48	1.31034	0.250428	1
3308	SLC29A1	63.1717	107.845	18.4988	0.171532	-2.54345	0.250517	1
10658	TSPYL1	77.4127	128.927	25.8984	0.200876	-2.31562	0.250764	1
10673	UBE2B	1314.45	765.453	1863.45	2.43444	1.28359	0.250924	1
11509	CXCL14	99.2169	38.1105	160.323	4.2068	2.07272	0.251064	1
5302	ASAP3	506.979	278.936	735.021	2.63508	1.39785	0.2511	1
13644	TAB2	393.377	210.824	575.931	2.73181	1.44986	0.251113	1
423	PLEC	130.952	55.9495	205.954	3.68107	1.88012	0.251133	1
9107	MICAL2	87.3407	31.6236	143.058	4.52376	2.17752	0.251219	1
9117	EXOSC2	42.4269	76.221	8.63279	0.11326	-3.14229	0.251484	1
10010	HSPA6	142.211	62.4363	221.986	3.5554	1.83001	0.251493	1
18712	MYLK3	30.23	56.7603	3.69977	0.0651823	-3.93938	0.251885	1
8065	GOLGB1	65.4101	111.088	19.7321	0.177626	-2.49309	0.251957	1
5651	ZNF529	22.5099	43.7865	1.23326	0.0281652	-5.14994	0.252128	1
4152	SLC35E2B	22.5099	43.7865	1.23326	0.0281652	-5.14994	0.252128	1
2440	TCAIM	22.5099	43.7865	1.23326	0.0281652	-5.14994	0.252128	1
12073	MAP3K1	248.658	124.873	372.443	2.98258	1.57656	0.252256	1
13187	ZC3H7A	320.709	167.848	473.57	2.82142	1.49642	0.252645	1
16659	GLYR1	414.047	223.798	604.295	2.70018	1.43306	0.252803	1
6411	ZEB2	1179.76	685.989	1673.53	2.43959	1.28664	0.252848	1
14012	MRPL11	47.7145	84.3296	11.0993	0.131618	-2.92557	0.25297	1
5693	SCAPER	252.341	127.305	377.376	2.96434	1.56771	0.253357	1
12315	VAT1	62.7663	107.034	18.4988	0.172832	-2.53256	0.253708	1
4606	EEF1D	293.967	436.244	151.69	0.34772	-1.524	0.254118	1
953	C16orf87	113.137	46.2191	180.055	3.89569	1.96188	0.25424	1
9870	DDB1	225.372	339.751	110.993	0.326689	-1.61401	0.254249	1
7524	DHPS	83.7223	137.846	29.5981	0.214718	-2.21948	0.254717	1
10217	NDUFS8	106.106	170.281	41.9307	0.246244	-2.02184	0.254757	1
9589	EIF2B1	55.2404	95.6817	14.7991	0.15467	-2.69274	0.254781	1
5104	ILF3	299.871	444.352	155.39	0.349701	-1.51581	0.254802	1
3862	ZNF146	33.2793	61.6255	4.93302	0.0800484	-3.64298	0.254952	1
2514	NT5DC3	33.2793	61.6255	4.93302	0.0800484	-3.64298	0.254952	1
24113	FLJ32255	17.0281	34.0562	0	0	#NAME?	0.255558	1
17159	ZNF280B	17.0281	34.0562	0	0	#NAME?	0.255558	1
15809	ZNF747	17.0281	34.0562	0	0	#NAME?	0.255558	1
15440	SLC4A5	17.0281	34.0562	0	0	#NAME?	0.255558	1
13561	ZNF510	17.0281	34.0562	0	0	#NAME?	0.255558	1
4062	CARF	17.0281	34.0562	0	0	#NAME?	0.255558	1
3888	REPIN1	17.0281	34.0562	0	0	#NAME?	0.255558	1
2597	FBXO7	17.0281	34.0562	0	0	#NAME?	0.255558	1
1706	COA5	17.0281	34.0562	0	0	#NAME?	0.255558	1
120	FANCA	17.0281	34.0562	0	0	#NAME?	0.255558	1
15678	IKZF4	149.577	67.3015	231.852	3.44498	1.78449	0.255889	1
12336	ARFGEF1	757.899	433	1082.8	2.50069	1.32233	0.256093	1
6316	CNDP2	67.243	113.521	20.9654	0.184683	-2.43688	0.256215	1
2906	TCERG1	428.161	233.528	622.794	2.66689	1.41516	0.256256	1
12559	SLC38A3	497.957	275.693	720.222	2.6124	1.38538	0.256298	1
13748	KIAA1109	275.671	141.901	409.441	2.8854	1.52877	0.256318	1
13442	PHF14	421.201	229.474	612.928	2.67102	1.41739	0.256659	1
17781	MAB21L3	44.6652	79.4644	9.86605	0.124157	-3.00977	0.256766	1
1714	CNOT4	303.917	158.929	448.905	2.82457	1.49803	0.256776	1
2163	FAM96A	595.383	334.886	855.88	2.55574	1.35374	0.256808	1
6746	DOCK8	147.938	66.4907	229.386	3.44989	1.78655	0.256875	1
8105	MELK	47.309	83.5187	11.0993	0.132896	-2.91163	0.256953	1
10122	LGALS1	188.061	90.0056	286.115	3.17886	1.66851	0.257097	1
18506	MRPL52	69.4813	116.764	22.1986	0.190115	-2.39506	0.257158	1
6763	MTRNR2L10	5055.64	3049.65	7061.62	2.31555	1.21136	0.257239	1
9862	CTSB	90.0319	146.766	33.2979	0.226878	-2.14001	0.257681	1
11768	HSPA5	4292.39	2587.46	5997.32	2.31784	1.21278	0.258018	1
13873	EPC2	208.324	102.169	314.48	3.07805	1.62202	0.2581	1
9683	ADRBK1	1050.78	613.011	1488.54	2.42824	1.27991	0.258846	1
6705	CLDN11	86.1074	31.6236	140.591	4.44577	2.15243	0.258899	1
13560	SLITRK3	221.628	110.277	332.979	3.01947	1.5943	0.259141	1
10424	ARID4A	882.532	510.843	1254.22	2.4552	1.29584	0.25927	1
10473	CLEC11A	22.1045	42.9757	1.23326	0.0286966	-5.12298	0.259324	1
5376	AGAP5	22.1045	42.9757	1.23326	0.0286966	-5.12298	0.259324	1
7356	EZH2	568.97	320.29	817.649	2.55284	1.3521	0.259806	1
8367	OSTC	162.892	250.556	75.2286	0.300246	-1.73578	0.260031	1
2950	CLDND1	94.1032	152.442	35.7644	0.23461	-2.09166	0.260038	1
16446	TMEM245	32.8738	60.8146	4.93302	0.0811158	-3.62387	0.260249	1
2619	SAR1B	154.344	238.393	70.2956	0.294872	-1.76184	0.260477	1
20853	LINC00662	76.8919	26.7584	127.025	4.74712	2.24705	0.260687	1
5127	DAXX	46.9036	82.7079	11.0993	0.134199	-2.89756	0.261001	1
14868	HOXA10	11112.1	6773.94	15450.2	2.28083	1.18956	0.261555	1
14888	RBM27	339.318	181.633	497.002	2.7363	1.45223	0.261734	1
9382	RBM26	316.393	167.848	464.938	2.76999	1.46988	0.262007	1
13846	UPF2	431.422	237.582	625.261	2.63176	1.39603	0.262008	1
10068	KCNA3	25.9645	49.4626	2.46651	0.0498662	-4.32579	0.26243	1
18122	RTP1	112.926	47.03	178.822	3.8023	1.92687	0.262631	1
1114	SMC4	1366.97	810.051	1923.88	2.37501	1.24793	0.262919	1
171	CFH	523.931	294.343	753.519	2.56001	1.35615	0.263101	1
9899	ELK4	473.377	263.53	683.224	2.59258	1.37439	0.263117	1
8376	CTCFL	225.716	113.521	337.912	2.97666	1.57369	0.263129	1
10406	RAD1	38.5668	69.7341	7.39954	0.106111	-3.23636	0.263195	1
13742	HAUS5	29.4192	55.1386	3.69977	0.0670994	-3.89756	0.263371	1
4658	HAUS2	29.4192	55.1386	3.69977	0.0670994	-3.89756	0.263371	1
11799	ROCK1	1642.24	979.521	2304.96	2.35315	1.23459	0.263548	1
17858	C20orf196	308.816	163.794	453.838	2.77079	1.4703	0.263969	1
15408	MRPL23	49.1419	85.9513	12.3326	0.143483	-2.80105	0.264415	1
10142	MAFG	385.978	210.824	561.132	2.66161	1.4123	0.264576	1
21966	SMA5	16.6227	33.2453	0	0	#NAME?	0.264627	1
21752	DDX12P	16.6227	33.2453	0	0	#NAME?	0.264627	1
20075	SNHG17	16.6227	33.2453	0	0	#NAME?	0.264627	1
18227	ZNF100	16.6227	33.2453	0	0	#NAME?	0.264627	1
16678	MYO18B	16.6227	33.2453	0	0	#NAME?	0.264627	1
15869	SMIM7	16.6227	33.2453	0	0	#NAME?	0.264627	1
15771	CENPH	16.6227	33.2453	0	0	#NAME?	0.264627	1
15485	CHST6	16.6227	33.2453	0	0	#NAME?	0.264627	1
15196	ZNF512B	16.6227	33.2453	0	0	#NAME?	0.264627	1
12592	RORB	16.6227	33.2453	0	0	#NAME?	0.264627	1
11936	ZNF354A	16.6227	33.2453	0	0	#NAME?	0.264627	1
11524	AQP3	16.6227	33.2453	0	0	#NAME?	0.264627	1
5613	ZNF200	16.6227	33.2453	0	0	#NAME?	0.264627	1
3433	DNA2	16.6227	33.2453	0	0	#NAME?	0.264627	1
295	PTEN	714.677	411.918	1017.44	2.47	1.30451	0.264971	1
13862	GPATCH4	46.4982	81.897	11.0993	0.135528	-2.88334	0.265116	1
1173	GLE1	46.4982	81.897	11.0993	0.135528	-2.88334	0.265116	1
16255	SLC25A32	43.8544	77.8427	9.86605	0.126743	-2.98002	0.265297	1
3437	INTS1	43.8544	77.8427	9.86605	0.126743	-2.98002	0.265297	1
2186	HDAC5	218.14	109.466	326.813	2.98551	1.57798	0.265588	1
10194	NUDT1	32.4684	60.0038	4.93302	0.0822119	-3.60451	0.265659	1
6034	STAU2	32.4684	60.0038	4.93302	0.0822119	-3.60451	0.265659	1
8619	AP1S2	166.352	78.6536	254.051	3.23	1.69153	0.266108	1
5011	FAM178A	335.829	180.822	490.836	2.71447	1.44067	0.266264	1
6016	PPIAL4D	692.158	398.944	985.372	2.46995	1.30448	0.26646	1
4880	NDRG1	6844.76	4187.29	9502.24	2.26931	1.18225	0.266572	1
17303	MTG1	21.699	42.1648	1.23326	0.0292485	-5.09549	0.266735	1
14028	HDGFRP3	21.699	42.1648	1.23326	0.0292485	-5.09549	0.266735	1
13361	MOCS3	21.699	42.1648	1.23326	0.0292485	-5.09549	0.266735	1
6945	FAM64A	21.699	42.1648	1.23326	0.0292485	-5.09549	0.266735	1
4365	OSGIN2	21.699	42.1648	1.23326	0.0292485	-5.09549	0.266735	1
2795	SLC25A29	21.699	42.1648	1.23326	0.0292485	-5.09549	0.266735	1
12682	TFDP1	852.613	497.869	1207.36	2.42505	1.27801	0.267022	1
17985	TMEM256	647.947	372.185	923.709	2.48185	1.31142	0.267178	1
9978	H2AFZ	19362.1	11908.3	26815.9	2.25187	1.17112	0.267347	1
11003	HERC1	616.018	352.725	879.312	2.49291	1.31783	0.267466	1
4630	ERAP2	56.2624	96.4925	16.0323	0.166151	-2.58943	0.267559	1
12650	DNAJB4	35.3081	6.48689	64.1293	9.88598	3.30538	0.267947	1
9285	SCAF8	109.032	45.4083	172.656	3.8023	1.92687	0.268254	1
9933	FTH1	6015.13	8352.69	3677.57	0.440286	-1.18349	0.268352	1
2078	FXR1	419.74	232.717	606.762	2.60729	1.38255	0.268389	1
653	BLVRB	316.384	463.813	168.956	0.364276	-1.45689	0.26841	1
1000	C4orf3	48.7365	85.1405	12.3326	0.14485	-2.78737	0.268418	1
5999	PYGL	1323.13	788.968	1857.28	2.35407	1.23515	0.268559	1
12643	TMEM115	663.7	382.727	944.674	2.46827	1.3035	0.268812	1
7208	GADD45A	350.56	190.552	510.568	2.67941	1.42191	0.268847	1
15772	MRPL44	25.5591	48.6517	2.46651	0.0506974	-4.30195	0.268984	1
7301	NETO2	25.5591	48.6517	2.46651	0.0506974	-4.30195	0.268984	1
3856	ULK3	25.5591	48.6517	2.46651	0.0506974	-4.30195	0.268984	1
3	ACADM	25.5591	48.6517	2.46651	0.0506974	-4.30195	0.268984	1
16265	FAM117A	206.263	102.979	309.547	3.00591	1.5878	0.268996	1
15497	GPBP1L1	818.835	478.408	1159.26	2.42316	1.27689	0.269048	1
5917	TEX10	81.5968	30.0019	133.192	4.43944	2.15038	0.269143	1
9479	TET3	486.664	274.071	699.256	2.55137	1.35127	0.269233	1
7801	NUDT8	29.0137	54.3277	3.69977	0.0681009	-3.87618	0.269316	1
17755	SPIC	359.565	196.229	522.901	2.66475	1.414	0.269425	1
3475	TNRC18	151.815	70.545	233.085	3.30407	1.72424	0.269491	1
16885	SEC11C	1504.04	901.678	2106.4	2.33609	1.2241	0.269522	1
581	IGF1	147.841	227.852	67.8291	0.297689	-1.74812	0.270028	1
18509	LCE1B	157.137	73.7884	240.485	3.25912	1.70448	0.270114	1
13829	PNISR	895.168	526.249	1264.09	2.40207	1.26428	0.270174	1
2386	RPS23	4131.66	2527.46	5735.87	2.26943	1.18233	0.270187	1
6112	FANCD2OS	189.682	93.2491	286.115	3.06829	1.61744	0.270292	1
11861	GTF2E1	35.1122	64.0581	6.16628	0.0962608	-3.37691	0.27036	1
15000	KCMF1	533.324	303.262	763.385	2.51725	1.33185	0.270448	1
4918	ATL2	454.118	254.611	653.626	2.56716	1.36017	0.27062	1
15434	PTBP2	414.207	230.285	598.129	2.59735	1.37704	0.271174	1
548	GC	328.041	177.579	478.503	2.6946	1.43007	0.271628	1
11463	TM9SF2	525.747	299.208	752.286	2.51426	1.33013	0.271881	1
18465	H2AFJ	1137.47	677.88	1597.07	2.35597	1.23632	0.27244	1
529	CD53	58.0954	98.9251	17.2656	0.174532	-2.51844	0.272636	1
10772	HIST1H2BE	106.777	44.5974	168.956	3.78847	1.92162	0.272896	1
13160	C19orf53	37.756	68.1124	7.39954	0.108637	-3.20241	0.272902	1
7814	TRA2B	1359.73	816.538	1902.91	2.33047	1.22062	0.273359	1
3937	RAP1GDS1	98.3857	157.307	39.4642	0.250873	-1.99497	0.273603	1
9403	ACSL1	109.437	46.2191	172.656	3.73559	1.90134	0.273702	1
22004	RP11-445H22.3	16.2172	32.4345	0	0	#NAME?	0.274038	1
21992	LOC100131564	16.2172	32.4345	0	0	#NAME?	0.274038	1
17690	PIDD	16.2172	32.4345	0	0	#NAME?	0.274038	1
16312	TRIM56	16.2172	32.4345	0	0	#NAME?	0.274038	1
14684	C5orf22	16.2172	32.4345	0	0	#NAME?	0.274038	1
12990	IFIT5	16.2172	32.4345	0	0	#NAME?	0.274038	1
12773	OIP5	16.2172	32.4345	0	0	#NAME?	0.274038	1
8893	SURF6	16.2172	32.4345	0	0	#NAME?	0.274038	1
2532	DDX59	16.2172	32.4345	0	0	#NAME?	0.274038	1
2315	PUM1	423	236.772	609.228	2.57306	1.36349	0.274295	1
6700	SP110	21.2936	41.3539	1.23326	0.029822	-5.06748	0.274367	1
8621	USP10	55.4516	94.8708	16.0323	0.168991	-2.56498	0.274889	1
15733	CERK	28.6083	53.5169	3.69977	0.0691328	-3.85449	0.275399	1
12885	GTPBP6	28.6083	53.5169	3.69977	0.0691328	-3.85449	0.275399	1
4773	TBCCD1	28.6083	53.5169	3.69977	0.0691328	-3.85449	0.275399	1
2910	ARL16	28.6083	53.5169	3.69977	0.0691328	-3.85449	0.275399	1
166	GUSB	28.6083	53.5169	3.69977	0.0691328	-3.85449	0.275399	1
16712	CCDC142	34.7067	63.2472	6.16628	0.0974949	-3.35853	0.275612	1
5899	CYB561A3	34.7067	63.2472	6.16628	0.0974949	-3.35853	0.275612	1
6662	PARD3	25.1537	47.8408	2.46651	0.0515566	-4.2777	0.275707	1
5570	DSN1	25.1537	47.8408	2.46651	0.0515566	-4.2777	0.275707	1
4696	BCL6	194.793	97.3034	292.282	3.00382	1.5868	0.275932	1
2357	SH3KBP1	485.008	275.693	694.323	2.51847	1.33254	0.275934	1
4394	PCID2	57.6899	98.1143	17.2656	0.175974	-2.50656	0.276232	1
12136	PCNT	71.5255	118.386	24.6651	0.208345	-2.26295	0.276422	1
6246	LPP	71.5255	118.386	24.6651	0.208345	-2.26295	0.276422	1
818	ITGB7	41.8629	9.73034	73.9954	7.6046	2.92687	0.276425	1
7899	USP15	585.289	338.129	832.448	2.46192	1.29978	0.276584	1
11848	CHAF1A	47.9257	83.5187	12.3326	0.147662	-2.75963	0.276614	1
4359	CASK	159.586	76.221	242.951	3.18746	1.67241	0.276767	1
536	FCGR3A	1129.67	677.069	1582.27	2.33694	1.22462	0.277093	1
5134	CLASP1	76.0641	27.5693	124.559	4.51803	2.17569	0.277127	1
9573	DPYS	209.118	106.223	312.014	2.93735	1.55452	0.277204	1
16666	USP32	167.568	81.0862	254.051	3.1331	1.64759	0.277244	1
12445	GRAP	522.047	299.208	744.887	2.48953	1.31587	0.277317	1
2290	SERBP1	2583.11	1583.61	3582.61	2.2623	1.17779	0.27742	1
14911	APBB1IP	266.016	141.09	390.942	2.77087	1.47034	0.277686	1
4324	SMEK2	520.409	298.397	742.42	2.48803	1.315	0.277812	1
15506	VPS11	1448.31	876.541	2020.07	2.3046	1.20451	0.277967	1
3207	TOP2A	947.521	564.36	1330.68	2.35786	1.23748	0.278076	1
5713	FCHO2	212.801	108.655	316.947	2.91699	1.54448	0.27823	1
13126	BAZ2A	431.177	243.258	619.095	2.54501	1.34767	0.278403	1
12789	CELA3B	408.868	229.474	588.263	2.56353	1.35813	0.278525	1
15178	NMRAL1	1533.03	930.058	2136	2.29663	1.19952	0.278546	1
6624	SEMA3E	42.6381	75.4101	9.86605	0.130832	-2.93421	0.278649	1
15214	ZNF608	173.912	85.1405	262.684	3.0853	1.62541	0.278732	1
14663	PRR11	39.9943	71.3558	8.63279	0.120982	-3.04713	0.278755	1
231	MLH1	39.9943	71.3558	8.63279	0.120982	-3.04713	0.278755	1
2659	EXOSC9	82.3118	133.792	30.8314	0.230442	-2.11752	0.278918	1
20487	RPL23P8	197.859	99.736	295.981	2.96765	1.56932	0.279207	1
7122	TDRD5	561.131	324.345	797.917	2.46009	1.29871	0.279287	1
11315	NAP1L1	1792.11	1093.04	2491.18	2.27912	1.18848	0.279468	1
9513	CSF1R	141.337	217.311	65.3626	0.300779	-1.73322	0.280393	1
17116	VSTM2L	435.265	246.502	624.028	2.53153	1.34001	0.280414	1
2213	TRIM36	1018.73	610.579	1426.88	2.33693	1.22461	0.280436	1
15741	RNF38	162.652	78.6536	246.651	3.13592	1.64889	0.280769	1
10982	GGH	47.5202	82.7079	12.3326	0.14911	-2.74555	0.280809	1
3819	CCDC43	47.5202	82.7079	12.3326	0.14911	-2.74555	0.280809	1
9034	ARL4C	86.3831	139.468	33.2979	0.238749	-2.06643	0.280947	1
18380	KRT73	37.9688	8.10862	67.8291	8.36506	3.06438	0.281007	1
1754	MXI1	248.818	131.36	366.277	2.78835	1.47941	0.281471	1
15971	CENPU	28.2029	52.706	3.69977	0.0701963	-3.83246	0.281625	1
2990	RHBDD2	28.2029	52.706	3.69977	0.0701963	-3.83246	0.281625	1
12364	IVNS1ABP	315.742	172.714	458.771	2.65626	1.40939	0.281645	1
8047	SLMO2	81.9064	132.981	30.8314	0.231848	-2.10875	0.281726	1
3729	GRSF1	81.9064	132.981	30.8314	0.231848	-2.10875	0.281726	1
7833	HBP1	288.113	155.685	420.54	2.70122	1.43361	0.28189	1
7327	ASB2	63.9995	107.034	20.9654	0.195876	-2.35199	0.282056	1
18954	RAB15	20.8882	40.5431	1.23326	0.0304184	-5.03891	0.282227	1
13148	MRPS28	20.8882	40.5431	1.23326	0.0304184	-5.03891	0.282227	1
7316	SEC22C	20.8882	40.5431	1.23326	0.0304184	-5.03891	0.282227	1
6496	ZNF555	20.8882	40.5431	1.23326	0.0304184	-5.03891	0.282227	1
8881	ZNRD1	44.8764	78.6536	11.0993	0.141116	-2.82504	0.282261	1
8132	AURKB	54.6407	93.2491	16.0323	0.17193	-2.54011	0.28243	1
14653	NUDT15	24.7482	47.03	2.46651	0.0524455	-4.25304	0.282604	1
4219	ENTPD6	24.7482	47.03	2.46651	0.0524455	-4.25304	0.282604	1
3151	TPM3	2460.45	1517.12	3403.79	2.24358	1.1658	0.282932	1
8918	SPTLC1	42.2327	74.5993	9.86605	0.132254	-2.91862	0.283253	1
546	GPX1	3672.16	2279.33	5064.98	2.22213	1.15195	0.283519	1
18588	WDR49	178	88.3839	267.617	3.02789	1.59831	0.283569	1
20971	ANKRD20A9P	85.9776	138.657	33.2979	0.240145	-2.05802	0.283667	1
20447	CENPBD1P1	15.8118	31.6236	0	0	#NAME?	0.283806	1
17707	RPP25L	15.8118	31.6236	0	0	#NAME?	0.283806	1
16019	CLMN	15.8118	31.6236	0	0	#NAME?	0.283806	1
15501	ZNF500	15.8118	31.6236	0	0	#NAME?	0.283806	1
14995	IGLL1	15.8118	31.6236	0	0	#NAME?	0.283806	1
14512	C9orf40	15.8118	31.6236	0	0	#NAME?	0.283806	1
12543	MLLT11	15.8118	31.6236	0	0	#NAME?	0.283806	1
10077	KCNK1	15.8118	31.6236	0	0	#NAME?	0.283806	1
8750	LRRC20	15.8118	31.6236	0	0	#NAME?	0.283806	1
9577	DYRK1A	274.193	147.577	400.808	2.71593	1.44145	0.283995	1
6645	ASTN2	83.7393	135.414	32.0647	0.23679	-2.07832	0.284135	1
17560	ZFC3H1	208.291	107.034	309.547	2.89205	1.53209	0.284383	1
5697	PAFAH1B3	59.1174	99.736	18.4988	0.185478	-2.43068	0.28443	1
12195	NEUROD2	85.0684	33.2453	136.891	4.11761	2.04181	0.284797	1
20170	PTENP1	494.806	285.423	704.189	2.46718	1.30286	0.285205	1
11766	HSPA1A	892.845	535.169	1250.52	2.33669	1.22446	0.285227	1
14414	CHD7	533.484	309.749	757.219	2.44462	1.28961	0.285461	1
18739	DDX26B	153.437	73.7884	233.085	3.15883	1.65939	0.285661	1
12130	TCIRG1	257.611	137.846	377.376	2.73766	1.45294	0.286374	1
13364	TNRC6A	532.868	309.749	755.986	2.44064	1.28726	0.286383	1
14550	IARS2	33.8959	61.6255	6.16628	0.100061	-3.32105	0.286432	1
11974	PPIF	33.8959	61.6255	6.16628	0.100061	-3.32105	0.286432	1
9535	CLDN3	207.674	107.034	308.314	2.88053	1.52633	0.286469	1
11331	YBX1	5441.44	3403.19	7479.7	2.19785	1.13609	0.28666	1
12618	ZNF24	117.12	182.444	51.7968	0.283905	-1.81652	0.287389	1
9185	DCAF5	917.392	552.197	1282.59	2.3227	1.2158	0.287538	1
19370	FTH1P3	2437.89	3367.51	1508.27	0.44789	-1.15878	0.287637	1
2298	NARG2	41.8272	73.7884	9.86605	0.133707	-2.90285	0.287936	1
2812	MARK2	331.284	184.066	478.503	2.59964	1.37831	0.287957	1
9136	TRMU	27.7975	51.8951	3.69977	0.0712931	-3.81009	0.287996	1
4115	FBXO45	27.7975	51.8951	3.69977	0.0712931	-3.81009	0.287996	1
14017	PPIL1	36.5397	65.6798	7.39954	0.112661	-3.14994	0.28816	1
2826	GK5	36.5397	65.6798	7.39954	0.112661	-3.14994	0.28816	1
6767	RALGPS1	37.3522	8.10862	66.5958	8.21297	3.0379	0.288785	1
3803	TENM4	69.9037	115.142	24.6651	0.214214	-2.22287	0.289054	1
17868	ARL6IP6	65.427	108.655	22.1986	0.204303	-2.29122	0.289105	1
15571	SDF2L1	67.6654	111.899	23.4319	0.209402	-2.25565	0.289137	1
9574	DRG2	67.6654	111.899	23.4319	0.209402	-2.25565	0.289137	1
17813	AMER1	31.8195	5.67603	57.963	10.2119	3.35218	0.28936	1
13540	KIF14	46.7094	81.0862	12.3326	0.152092	-2.71698	0.289399	1
19983	ZNF525	24.3428	46.2191	2.46651	0.0533656	-4.22795	0.289679	1
16313	SBF2	24.3428	46.2191	2.46651	0.0533656	-4.22795	0.289679	1
9864	CTSE	167.146	82.7079	251.584	3.04184	1.60494	0.289685	1
5629	YPEL3	294.034	161.361	426.707	2.64441	1.40295	0.290104	1
4950	PHPT1	20.4827	39.7322	1.23326	0.0310392	-5.00977	0.29032	1
4890	SMIM13	20.4827	39.7322	1.23326	0.0310392	-5.00977	0.29032	1
4846	COCH	20.4827	39.7322	1.23326	0.0310392	-5.00977	0.29032	1
19055	FBXL22	374.051	211.635	536.466	2.53487	1.34191	0.290732	1
14489	PRPF39	170.829	85.1405	256.517	3.01287	1.59114	0.29087	1
20183	TDRG1	149.543	72.1667	226.919	3.14437	1.65277	0.291042	1
8660	LONP1	44.0656	77.0319	11.0993	0.144087	-2.79499	0.29126	1
7212	PPP2R5A	319.408	177.579	461.238	2.59737	1.37705	0.291481	1
8657	ELF2	270.087	146.766	393.409	2.68052	1.42251	0.291606	1
9829	SLC31A1	58.3065	98.1143	18.4988	0.188544	-2.40703	0.291773	1
3143	STAG2	939.471	569.225	1309.72	2.30088	1.20219	0.291953	1
3951	PLEKHB2	33.4905	60.8146	6.16628	0.101395	-3.30195	0.292005	1
14174	C22orf43	56.3998	17.839	94.9607	5.32322	2.4123	0.292195	1
11305	KIF5C	161.208	79.4644	242.951	3.05736	1.61229	0.292328	1
8439	2014-03-06	741.377	444.352	1038.4	2.33689	1.22459	0.29285	1
21856	MLK7-AS1	17.671	0.810862	34.5312	42.5858	5.4123	0.293137	1
13229	GNPAT	36.1342	64.8689	7.39954	0.114069	-3.13202	0.29344	1
2520	ERGIC1	38.778	68.9232	8.63279	0.125252	-2.99709	0.293522	1
14714	ST7	385.504	219.743	551.265	2.50868	1.32693	0.293701	1
15704	CLEC7A	148.926	72.1667	225.686	3.12729	1.64491	0.293822	1
23362	LOC100507600	15.4064	30.8127	0	0	#NAME?	0.293942	1
21988	RPA3-AS1	15.4064	30.8127	0	0	#NAME?	0.293942	1
20124	LOC93622	15.4064	30.8127	0	0	#NAME?	0.293942	1
16622	C14orf142	15.4064	30.8127	0	0	#NAME?	0.293942	1
9644	GSTA4	15.4064	30.8127	0	0	#NAME?	0.293942	1
7774	B9D1	15.4064	30.8127	0	0	#NAME?	0.293942	1
5287	ZBED5	15.4064	30.8127	0	0	#NAME?	0.293942	1
4739	ZCCHC9	15.4064	30.8127	0	0	#NAME?	0.293942	1
2982	PHF11	15.4064	30.8127	0	0	#NAME?	0.293942	1
5619	HOPX	53.1225	16.2172	90.0277	5.55136	2.47284	0.294374	1
16171	EDEM3	297.506	164.605	430.406	2.61478	1.38669	0.294485	1
16270	PDRG1	30.4412	55.9495	4.93302	0.0881693	-3.50358	0.294507	1
15316	SLC7A14	30.4412	55.9495	4.93302	0.0881693	-3.50358	0.294507	1
14949	ALG1	27.392	51.0843	3.69977	0.0724248	-3.78737	0.294515	1
10527	SLIT1	27.392	51.0843	3.69977	0.0724248	-3.78737	0.294515	1
3843	SLC39A6	27.392	51.0843	3.69977	0.0724248	-3.78737	0.294515	1
673	CD247	27.392	51.0843	3.69977	0.0724248	-3.78737	0.294515	1
15067	PDXP	861.288	521.384	1201.19	2.30385	1.20405	0.294515	1
5156	LMO2	123.341	56.7603	189.921	3.34603	1.74245	0.294781	1
2569	NR2C1	231.198	123.251	339.145	2.75167	1.46031	0.295185	1
11457	SLC22A6	7701.59	4877.33	10525.8	2.15811	1.10977	0.295623	1
8777	RHOH	48.5423	83.5187	13.5658	0.162428	-2.62212	0.295712	1
13740	KIAA1045	223.216	118.386	328.046	2.77099	1.4704	0.295772	1
12310	CAP2	1664.06	1033.04	2295.09	2.22169	1.15166	0.295818	1
2878	CDC42	2974.13	1867.41	4080.84	2.18529	1.12783	0.295888	1
3391	KIAA0368	166.935	83.5187	250.351	2.99754	1.58378	0.296007	1
20968	RASAL2-AS1	164.274	81.897	246.651	3.01172	1.59059	0.296121	1
9022	MIXL1	49.8451	14.5955	85.0947	5.8302	2.54354	0.296271	1
18043	GIMAP7	23.9374	45.4083	2.46651	0.0543186	-4.20241	0.296937	1
11180	TRAF4	23.9374	45.4083	2.46651	0.0543186	-4.20241	0.296937	1
11374	PABPN1	1023.75	626.796	1420.71	2.26662	1.18055	0.297481	1
11230	DACH1	236.925	127.305	346.545	2.72216	1.44475	0.297585	1
17761	LRR1	33.085	60.0038	6.16628	0.102765	-3.28258	0.29769	1
15060	CCNL1	2842.11	1787.14	3897.09	2.18063	1.12475	0.297765	1
10096	TNPO1	834.874	506.789	1162.96	2.29476	1.19835	0.297991	1
11296	HNRNPU	3572.64	2254.2	4891.09	2.16977	1.11754	0.298079	1
8937	ARFGAP1	53.019	90.0056	16.0323	0.178126	-2.48903	0.298164	1
1631	ODF2L	53.019	90.0056	16.0323	0.178126	-2.48903	0.298164	1
4508	SPARCL1	228.943	122.44	335.446	2.73967	1.454	0.298256	1
17425	PPIL4	339.655	192.174	487.136	2.53487	1.34191	0.298408	1
20869	TPI1P3	20.0773	38.9214	1.23326	0.0316858	-4.98002	0.298655	1
10725	ZNF136	20.0773	38.9214	1.23326	0.0316858	-4.98002	0.298655	1
1109	SFR1	20.0773	38.9214	1.23326	0.0316858	-4.98002	0.298655	1
13034	NXT1	3063.72	1930.66	4196.77	2.17375	1.12018	0.298724	1
4820	CCDC152	35.7288	64.0581	7.39954	0.115513	-3.11387	0.298819	1
11465	CIAO1	94.3314	149.199	39.4642	0.264508	-1.91862	0.29884	1
19316	ANXA2P1	218.3	115.953	320.647	2.76531	1.46744	0.299169	1
12455	MTHFD2	79.4738	128.116	30.8314	0.240652	-2.05498	0.299213	1
20627	CEBPA-AS1	91.2007	38.1105	144.291	3.78612	1.92072	0.300072	1
14909	EXOSC4	582.349	347.049	817.649	2.35601	1.23634	0.30031	1
9159	JMJD1C	442.174	257.854	626.494	2.42965	1.28075	0.300527	1
14579	SHQ1	30.0358	55.1386	4.93302	0.0894659	-3.48252	0.300652	1
1096	ATP5G3	2692.28	1697.13	3687.44	2.17274	1.11952	0.300697	1
2139	KATNAL1	426.21	248.124	604.295	2.43546	1.28419	0.301793	1
13245	C11orf58	394.018	561.116	226.919	0.404407	-1.30612	0.301905	1
5602	MSL2	377.505	217.311	537.7	2.47433	1.30704	0.302373	1
9682	PARP1	152.757	230.285	75.2286	0.326677	-1.61407	0.302445	1
8620	QARS	114.282	176.768	51.7968	0.293021	-1.77092	0.303106	1
13188	ZBTB44	61.567	102.169	20.9654	0.205204	-2.28487	0.303227	1
3105	CHD2	414.95	241.637	588.263	2.43449	1.28362	0.30389	1
16693	TUBA1C	1792.91	1125.48	2460.35	2.18605	1.12833	0.303897	1
1981	CTNNBIP1	65.4041	23.515	107.293	4.56276	2.18991	0.304186	1
14860	CLN8	23.532	44.5974	2.46651	0.0553062	-4.17641	0.304381	1
12176	ACAA2	23.532	44.5974	2.46651	0.0553062	-4.17641	0.304381	1
11202	BST2	23.532	44.5974	2.46651	0.0553062	-4.17641	0.304381	1
10033	IGHMBP2	23.532	44.5974	2.46651	0.0553062	-4.17641	0.304381	1
2535	YTHDC1	466.72	274.882	658.559	2.39579	1.2605	0.304428	1
20936	TAPT1-AS1	157.103	78.6536	235.552	2.9948	1.58246	0.304457	1
22293	UBAC2-AS1	15.0009	30.0019	0	0	#NAME?	0.304462	1
18809	NBPF11	15.0009	30.0019	0	0	#NAME?	0.304462	1
17626	IFI27L1	15.0009	30.0019	0	0	#NAME?	0.304462	1
17399	CMBL	15.0009	30.0019	0	0	#NAME?	0.304462	1
15981	OGFOD3	15.0009	30.0019	0	0	#NAME?	0.304462	1
15692	NARFL	15.0009	30.0019	0	0	#NAME?	0.304462	1
12896	SLC27A5	15.0009	30.0019	0	0	#NAME?	0.304462	1
12761	PNMA2	15.0009	30.0019	0	0	#NAME?	0.304462	1
8748	DMC1	15.0009	30.0019	0	0	#NAME?	0.304462	1
2962	CD83	15.0009	30.0019	0	0	#NAME?	0.304462	1
2965	PAPD5	201.102	106.223	295.981	2.78642	1.47841	0.305047	1
9812	CLTB	449.734	264.341	635.127	2.40268	1.26465	0.305332	1
1190	HNRNPD	1752.58	1102.77	2402.38	2.17849	1.12333	0.306461	1
9677	AARS	107.567	167.037	48.097	0.287941	-1.79615	0.306556	1
18659	OGT	372.995	215.689	530.3	2.45863	1.29786	0.30661	1
13911	SGSM3	61.1615	101.358	20.9654	0.206845	-2.27338	0.306914	1
12814	ABCB10	29.6304	54.3277	4.93302	0.0908012	-3.46114	0.30693	1
8872	RFXANK	29.6304	54.3277	4.93302	0.0908012	-3.46114	0.30693	1
20299	ILF3-AS1	19.6719	38.1105	1.23326	0.03236	-4.94964	0.307237	1
8738	ZNF33A	19.6719	38.1105	1.23326	0.03236	-4.94964	0.307237	1
3785	GNG4	19.6719	38.1105	1.23326	0.03236	-4.94964	0.307237	1
20884	LOC100129034	45.0876	77.8427	12.3326	0.158429	-2.65809	0.307404	1
14025	MRPS23	45.0876	77.8427	12.3326	0.158429	-2.65809	0.307404	1
1833	TMEM230	45.0876	77.8427	12.3326	0.158429	-2.65809	0.307404	1
5146	SQSTM1	80.4958	128.927	32.0647	0.248704	-2.0075	0.307434	1
16362	MRPL9	40.2055	70.545	9.86605	0.139855	-2.838	0.30748	1
3555	THOC2	957.606	591.929	1323.28	2.23554	1.16063	0.307835	1
3865	RPL22L1	1121.71	698.152	1545.27	2.21337	1.14625	0.308412	1
4374	LNX1	816.004	501.112	1130.9	2.25677	1.17426	0.308495	1
14107	BIRC6	545.081	326.777	763.385	2.3361	1.2241	0.308705	1
16272	CCDC130	339.022	194.607	483.436	2.48417	1.31276	0.30887	1
6030	GPN3	47.326	81.0862	13.5658	0.167301	-2.57948	0.308895	1
2725	RUFY3	37.5617	66.4907	8.63279	0.129835	-2.94525	0.309095	1
16210	CYB5B	88.6384	140.279	36.9977	0.263743	-1.92279	0.309117	1
645	ATP1A2	95.289	41.3539	149.224	3.60846	1.85138	0.309207	1
11227	CTBS	149.526	74.5993	224.453	3.00878	1.58918	0.309265	1
4400	LY6E	32.2742	58.382	6.16628	0.105619	-3.24305	0.309402	1
15009	GRIPAP1	254.917	141.09	368.744	2.61354	1.386	0.309473	1
924	RPL39	326.639	467.056	186.222	0.398714	-1.32658	0.309681	1
2006	FOXP1	459.954	272.45	647.459	2.37644	1.2488	0.309774	1
10201	MYC	100.852	157.307	44.3972	0.282233	-1.82504	0.310155	1
14431	IMPAD1	42.4439	73.7884	11.0993	0.150421	-2.73292	0.310159	1
15041	OTUD7B	32.225	6.48689	57.963	8.93541	3.15953	0.310567	1
3910	ITPR1	71.7477	27.5693	115.926	4.2049	2.07207	0.310567	1
19706	TUBA4B	162.213	82.7079	241.718	2.92255	1.54723	0.310651	1
1930	HERPUD1	295.022	167.037	423.007	2.53241	1.34051	0.311125	1
4582	AES	77.852	124.873	30.8314	0.246903	-2.01799	0.311508	1
23356	HIF1A-AS2	120.258	56.7603	183.755	3.23739	1.69483	0.311512	1
15673	NSD1	356.819	206.77	506.868	2.45137	1.29359	0.311636	1
11638	MED13	356.819	206.77	506.868	2.45137	1.29359	0.311636	1
11490	NAPSA	1224	767.075	1680.93	2.19135	1.13182	0.311768	1
3793	FAM160A2	455.038	270.017	640.06	2.37044	1.24516	0.311861	1
8464	KLF7	517.857	310.56	725.155	2.33499	1.22342	0.311986	1
15967	FN3KRP	23.1265	43.7865	2.46651	0.0563304	-4.14994	0.312018	1
7310	FAM161A	23.1265	43.7865	2.46651	0.0563304	-4.14994	0.312018	1
2212	ZNF2	23.1265	43.7865	2.46651	0.0563304	-4.14994	0.312018	1
1608	RAB37	181.244	94.8708	267.617	2.82085	1.49613	0.312041	1
12707	SLMAP	303.41	172.714	434.106	2.51345	1.32967	0.312408	1
7245	KIF16B	146.249	72.9775	219.52	3.00804	1.58883	0.31247	1
16949	CARD9	77.0692	30.8127	123.326	4.00242	2.00087	0.312542	1
15365	MBNL1	2216.19	1410.9	3021.48	2.14153	1.09864	0.312568	1
5361	WEE1	39.8001	69.7341	9.86605	0.141481	-2.82132	0.312576	1
8817	ACVR2A	42.0571	11.3521	72.7621	6.40959	2.68023	0.313313	1
7227	CENPO	29.2249	53.5169	4.93302	0.092177	-3.43945	0.313341	1
9911	FAU	3061.86	1961.47	4162.24	2.122	1.08542	0.313626	1
1165	BRPF1	344.537	199.472	489.603	2.45449	1.29543	0.313795	1
12358	SPAG5	49.1589	83.5187	14.7991	0.177195	-2.49659	0.3143	1
16219	CMIP	381.982	223.798	540.166	2.41363	1.27121	0.314548	1
14494	PHIP	603.584	367.32	839.847	2.28642	1.19309	0.315162	1
10598	TAF4	184.31	97.3034	271.316	2.78835	1.47941	0.315211	1
16804	HIAT1	433.136	257.043	609.228	2.37014	1.24497	0.315271	1
18986	NELFCD	68.8986	111.899	25.8984	0.231444	-2.11126	0.315328	1
22030	ZBED5-AS1	14.5955	29.191	0	0	#NAME?	0.31538	1
17577	CENPBD1	14.5955	29.191	0	0	#NAME?	0.31538	1
6727	BAK1	14.5955	29.191	0	0	#NAME?	0.31538	1
6015	C17orf72	14.5955	29.191	0	0	#NAME?	0.31538	1
5569	FSD1L	14.5955	29.191	0	0	#NAME?	0.31538	1
3517	TMEM218	14.5955	29.191	0	0	#NAME?	0.31538	1
3255	RBM23	14.5955	29.191	0	0	#NAME?	0.31538	1
14916	FAM35A	31.8687	57.5712	6.16628	0.107107	-3.22287	0.315433	1
7987	RNF213	31.8687	57.5712	6.16628	0.107107	-3.22287	0.315433	1
19045	RP9	960.639	599.227	1322.05	2.20626	1.1416	0.315526	1
12816	ADAT1	34.5125	61.6255	7.39954	0.120073	-3.05802	0.31557	1
17898	USP54	231.375	127.305	335.446	2.63497	1.39779	0.315574	1
17767	SPATA2L	1003.81	627.607	1380.01	2.19885	1.13675	0.315992	1
13635	MCF2L2	19.2664	37.2996	1.23326	0.0330635	-4.91862	0.316073	1
13502	TRIM14	19.2664	37.2996	1.23326	0.0330635	-4.91862	0.316073	1
9168	DHRS4	19.2664	37.2996	1.23326	0.0330635	-4.91862	0.316073	1
7744	PIM1	435.18	258.665	611.695	2.36482	1.24173	0.316177	1
13416	ATP11B	251.428	140.279	362.577	2.58469	1.36999	0.316319	1
6744	MTRNR2L1	5003.8	3232.09	6775.51	2.09632	1.06786	0.316516	1
1600	SIAH1	66.8316	25.1367	108.527	4.31745	2.11018	0.316553	1
4758	PSMG3	83.3508	132.17	34.5312	0.261262	-1.93643	0.317337	1
19478	HNRNPA3P1	91.395	39.7322	143.058	3.60055	1.84822	0.317358	1
2270	RPS15	1927.22	1230.08	2624.37	2.1335	1.09322	0.317407	1
5707	IGFALS	107.359	49.4626	165.256	3.34104	1.7403	0.31748	1
15241	LRRC7	826.402	513.275	1139.53	2.22011	1.15063	0.317572	1
9356	BCL7C	168.345	87.5731	249.118	2.84468	1.50827	0.317671	1
7640	ANAPC16	87.4221	137.846	36.9977	0.268398	-1.89756	0.317754	1
16324	PABPC3	1960.16	1252.78	2667.53	2.12929	1.09037	0.318321	1
2277	VPS13A	1600.04	1018.44	2181.63	2.14212	1.09904	0.318775	1
5946	RBMXL1	512.519	309.749	715.289	2.30925	1.20743	0.318815	1
19136	FAM43B	434.969	259.476	610.462	2.35267	1.2343	0.319037	1
16150	CHD9	194.742	104.601	284.882	2.72351	1.44547	0.319387	1
17673	TIGD1	22.7211	42.9757	2.46651	0.0573932	-4.12298	0.31985	1
17615	MRPL30	22.7211	42.9757	2.46651	0.0573932	-4.12298	0.31985	1
7450	BNIP1	22.7211	42.9757	2.46651	0.0573932	-4.12298	0.31985	1
2044	ADAL	22.7211	42.9757	2.46651	0.0573932	-4.12298	0.31985	1
17729	LONRF1	67.8537	25.9476	109.76	4.23006	2.08068	0.319864	1
13433	ZNF516	50.656	16.2172	85.0947	5.24718	2.39154	0.319936	1
2901	PTPN5	5086.57	3300.21	6872.94	2.08258	1.05837	0.320616	1
11112	PSMB8	197.363	288.667	106.06	0.367413	-1.44452	0.321263	1
9362	USP49	34.1071	60.8146	7.39954	0.121674	-3.03891	0.321364	1
15840	DDA1	31.4633	56.7603	6.16628	0.108637	-3.20241	0.321585	1
13493	TATDN2	31.4633	56.7603	6.16628	0.108637	-3.20241	0.321585	1
6186	HAUS4	31.4633	56.7603	6.16628	0.108637	-3.20241	0.321585	1
2205	SP3	885.927	554.629	1217.22	2.19466	1.134	0.321693	1
14187	RNF181	25.7703	47.8408	3.69977	0.0773349	-3.69274	0.322139	1
8822	ALDH6A1	25.7703	47.8408	3.69977	0.0773349	-3.69274	0.322139	1
5627	SCRN1	25.7703	47.8408	3.69977	0.0773349	-3.69274	0.322139	1
8027	GLS	296.027	170.281	421.774	2.47693	1.30855	0.322156	1
8350	ITPA	46.1097	78.6536	13.5658	0.172476	-2.53554	0.322684	1
521	VHL	46.1097	78.6536	13.5658	0.172476	-2.53554	0.322684	1
7490	IGSF8	55.0631	91.6274	18.4988	0.201892	-2.30834	0.323177	1
2056	COA6	48.348	81.897	14.7991	0.180703	-2.4683	0.323263	1
660	CACNA1D	16.4378	0.810862	32.0647	39.5439	5.30538	0.323324	1
15935	MRPL24	86.6112	136.225	36.9977	0.271593	-1.88048	0.323654	1
5662	NUPR1L	140.099	70.545	209.654	2.97191	1.57139	0.323729	1
7502	ARID4B	585.347	359.212	811.482	2.25906	1.17573	0.323732	1
6751	MTRNR2L2	16603.2	10867.2	22339.2	2.05566	1.0396	0.323795	1
11873	IDH3A	114.705	175.146	54.2633	0.309817	-1.69051	0.324126	1
1794	CKAP5	320.168	186.498	453.838	2.43347	1.28302	0.324483	1
17548	MBNL2	333.877	195.418	472.337	2.41706	1.27326	0.324518	1
18348	UBR1	143.782	72.9775	214.587	2.94045	1.55604	0.324592	1
3832	KIF4B	45.7399	13.7846	77.6951	5.63635	2.49476	0.324785	1
17506	TCP10L	51.678	17.0281	86.3279	5.06974	2.34191	0.324788	1
14755	ASH1L	327.534	191.363	463.704	2.42316	1.27689	0.324792	1
7444	BAG4	41.2276	71.3558	11.0993	0.155549	-2.68456	0.325158	1
21743	RP11-395P17.3	18.861	36.4888	1.23326	0.0337982	-4.88691	0.325171	1
17622	OMA1	18.861	36.4888	1.23326	0.0337982	-4.88691	0.325171	1
14080	PDGFC	18.861	36.4888	1.23326	0.0337982	-4.88691	0.325171	1
7595	PITRM1	18.861	36.4888	1.23326	0.0337982	-4.88691	0.325171	1
6041	TLCD2	18.861	36.4888	1.23326	0.0337982	-4.88691	0.325171	1
5789	ANXA4	18.861	36.4888	1.23326	0.0337982	-4.88691	0.325171	1
1201	MANBAL	1971.14	1269.81	2672.47	2.10462	1.07356	0.325568	1
16537	CAMKK1	779.514	487.328	1071.7	2.19913	1.13694	0.325676	1
18113	FAM43A	224.61	124.873	324.346	2.59742	1.37708	0.32579	1
16845	HYAL1	144.804	73.7884	215.82	2.92485	1.54836	0.325892	1
30	FAS	664.113	411.918	916.309	2.2245	1.15348	0.326218	1
19013	CCDC137	14.1901	28.3802	0	0	#NAME?	0.326709	1
17310	2014-03-09	14.1901	28.3802	0	0	#NAME?	0.326709	1
17192	DCBLD2	14.1901	28.3802	0	0	#NAME?	0.326709	1
17109	C20orf96	14.1901	28.3802	0	0	#NAME?	0.326709	1
14905	CPVL	14.1901	28.3802	0	0	#NAME?	0.326709	1
9483	CLIP4	14.1901	28.3802	0	0	#NAME?	0.326709	1
8272	PHKG1	14.1901	28.3802	0	0	#NAME?	0.326709	1
5029	C10orf32	14.1901	28.3802	0	0	#NAME?	0.326709	1
13669	RTF1	439.657	265.152	614.162	2.31626	1.2118	0.326977	1
4623	COL4A3BP	107.148	50.2734	164.023	3.26262	1.70603	0.327011	1
161	NR3C1	422.265	253.8	590.73	2.32754	1.21881	0.327055	1
8687	PHF20L1	404.873	242.448	567.298	2.33988	1.22643	0.327121	1
14143	ZDHHC2	33.7016	60.0038	7.39954	0.123318	-3.01955	0.327267	1
9482	CDC25B	33.7016	60.0038	7.39954	0.123318	-3.01955	0.327267	1
10289	PFDN4	52.4193	87.5731	17.2656	0.197156	-2.34259	0.327741	1
12045	STAG1	374.794	222.987	526.6	2.36157	1.23975	0.327802	1
11502	MPDU1	31.0579	55.9495	6.16628	0.110212	-3.18165	0.327858	1
8202	IKZF3	31.0579	55.9495	6.16628	0.110212	-3.18165	0.327858	1
20542	ZNF37BP	22.3157	42.1648	2.46651	0.0584969	-4.09549	0.327883	1
14551	PRPF38B	445.384	269.206	621.561	2.30887	1.20719	0.327898	1
11175	CYTIP	149.509	77.0319	221.986	2.88174	1.52694	0.327902	1
1577	SUMO2	2101.45	1359	2843.89	2.09263	1.06532	0.328054	1
11679	CRK	63.2056	102.979	23.4319	0.227539	-2.13581	0.328099	1
14404	PNRC2	88.0387	137.846	38.2309	0.277344	-1.85025	0.328115	1
11835	MAFB	498.739	694.098	303.381	0.437087	-1.19401	0.328248	1
2138	FLG2	1416.64	908.165	1925.11	2.11978	1.08392	0.328252	1
11208	CASP3	38.5838	67.3015	9.86605	0.146595	-2.77009	0.328388	1
18540	NOTUM	153.192	79.4644	226.919	2.85561	1.5138	0.328575	1
17053	MIA2	1051.21	668.15	1434.28	2.14664	1.10208	0.329072	1
10847	CBX4	169.562	90.0056	249.118	2.7678	1.46874	0.329149	1
408	PAFAH1B1	899.602	568.414	1230.79	2.1653	1.11457	0.329275	1
16919	KIAA1737	202.301	111.088	293.515	2.64218	1.40173	0.329285	1
15749	MAP1LC3B	25.3649	47.03	3.69977	0.0786683	-3.66807	0.329449	1
15596	GALNT11	25.3649	47.03	3.69977	0.0786683	-3.66807	0.329449	1
14363	GATAD2A	25.3649	47.03	3.69977	0.0786683	-3.66807	0.329449	1
2474	RPS29	170.292	250.556	90.0277	0.359311	-1.47669	0.329463	1
3269	SLC38A1	77.6578	123.251	32.0647	0.260157	-1.94254	0.329481	1
10016	IARS	67.2769	108.655	25.8984	0.238353	-2.06883	0.329497	1
582	IFNG	39.1851	10.5412	67.8291	6.43466	2.68586	0.329814	1
721	DCK	115.727	175.957	55.4965	0.315398	-1.66475	0.329852	1
11435	RPS6KA5	652.643	406.242	899.044	2.21308	1.14605	0.33013	1
3071	CEP85L	16601.7	10936.9	22266.4	2.0359	1.02567	0.330185	1
6866	KANSL1	203.324	111.899	294.748	2.63406	1.39729	0.330186	1
6267	CMSS1	40.8221	70.545	11.0993	0.157337	-2.66807	0.33032	1
11753	HIST1H1E	164.24	86.7622	241.718	2.78599	1.47819	0.330322	1
8440	MCU	78.9021	33.2453	124.559	3.74666	1.9056	0.330382	1
18314	C3orf38	268.187	154.064	382.309	2.4815	1.31121	0.3305	1
10390	PSME2	2110.63	1368.73	2852.52	2.08406	1.0594	0.330614	1
4483	UBP1	127.201	63.2472	191.155	3.02234	1.59567	0.330876	1
21057	OTX2-AS1	148.892	77.0319	220.753	2.86573	1.5189	0.330941	1
2695	CNTROB	54.2522	90.0056	18.4988	0.20553	-2.28258	0.331563	1
18829	SPATA24	266.548	153.253	379.843	2.47854	1.30949	0.331717	1
895	RPL6	459.243	639.77	278.716	0.43565	-1.19876	0.331719	1
16722	ZBTB45	130.884	65.6798	196.088	2.98551	1.57798	0.331769	1
18046	C10orf111	401.384	241.637	561.132	2.32221	1.2155	0.331973	1
15769	CCDC71	62.321	23.515	101.127	4.30053	2.10452	0.332232	1
790	HMGCR	99.4417	153.253	45.6305	0.297746	-1.74784	0.33266	1
3995	COMMD9	85.3949	133.792	36.9977	0.276531	-1.85449	0.332723	1
4747	USP46	49.4227	16.2172	82.6282	5.09508	2.34911	0.333564	1
13025	EIF3K	467.058	285.423	648.693	2.27274	1.18443	0.33372	1
125	FECH	91.2991	141.901	40.6974	0.286802	-1.80187	0.333727	1
6192	SSX2IP	38.1784	66.4907	9.86605	0.148382	-2.75261	0.333838	1
15157	DCUN1D1	416.521	252.178	580.864	2.30339	1.20376	0.333881	1
11285	GCSH	30.6524	55.1386	6.16628	0.111832	-3.16059	0.334256	1
7351	WBSCR22	75.014	119.197	30.8314	0.25866	-1.95087	0.334323	1
19464	DLEU1	18.4556	35.6779	1.23326	0.0345664	-4.85449	0.334538	1
19283	SNHG10	18.4556	35.6779	1.23326	0.0345664	-4.85449	0.334538	1
16137	CENPT	18.4556	35.6779	1.23326	0.0345664	-4.85449	0.334538	1
9227	LRRC28	18.4556	35.6779	1.23326	0.0345664	-4.85449	0.334538	1
8512	STX10	18.4556	35.6779	1.23326	0.0345664	-4.85449	0.334538	1
7200	PMF1-BGLAP	18.4556	35.6779	1.23326	0.0345664	-4.85449	0.334538	1
2185	MPG	18.4556	35.6779	1.23326	0.0345664	-4.85449	0.334538	1
17016	RBP7	130.267	65.6798	194.854	2.96673	1.56888	0.335169	1
4094	CCDC178	130.267	65.6798	194.854	2.96673	1.56888	0.335169	1
16591	CYSTM1	68.7044	110.277	27.1316	0.246031	-2.02309	0.335379	1
19357	NACAP1	159.324	84.3296	234.319	2.7786	1.47436	0.335578	1
5634	ZSCAN18	63.3431	24.3258	102.36	4.20788	2.07309	0.335666	1
8306	PSMG1	21.9102	41.3539	2.46651	0.0596439	-4.06748	0.336121	1
8742	ZBTB18	3566.06	2343.39	4788.73	2.04351	1.03105	0.336199	1
10752	HIST1H4I	66.0038	25.9476	106.06	4.08747	2.03121	0.336454	1
14640	NEIL3	24.9594	46.2191	3.69977	0.0800484	-3.64298	0.336927	1
3245	SPPL2B	35.5346	62.4363	8.63279	0.138266	-2.85449	0.336952	1
16902	ATG16L2	59.0436	21.8933	96.194	4.39377	2.13546	0.337064	1
14628	UBA6	47.1318	79.4644	14.7991	0.186235	-2.4248	0.337202	1
752	GART	47.1318	79.4644	14.7991	0.186235	-2.4248	0.337202	1
7361	BMPR2	76.6468	32.4345	120.859	3.72626	1.89773	0.337832	1
4154	NAA16	530.882	329.21	732.554	2.22519	1.15393	0.338096	1
477	FBP1	50.4448	17.0281	83.8614	4.92489	2.30009	0.338336	1
19465	DLEU2	13.7846	27.5693	0	0	#NAME?	0.338466	1
16375	SELO	13.7846	27.5693	0	0	#NAME?	0.338466	1
15492	PDLIM2	13.7846	27.5693	0	0	#NAME?	0.338466	1
13607	ZHX3	13.7846	27.5693	0	0	#NAME?	0.338466	1
13103	ABT1	13.7846	27.5693	0	0	#NAME?	0.338466	1
11469	GRAP2	13.7846	27.5693	0	0	#NAME?	0.338466	1
9087	HHLA2	13.7846	27.5693	0	0	#NAME?	0.338466	1
7648	NXT2	13.7846	27.5693	0	0	#NAME?	0.338466	1
7142	ARMC6	13.7846	27.5693	0	0	#NAME?	0.338466	1
4780	PHLDB2	13.7846	27.5693	0	0	#NAME?	0.338466	1
2704	SUSD4	13.7846	27.5693	0	0	#NAME?	0.338466	1
2362	FBXO48	13.7846	27.5693	0	0	#NAME?	0.338466	1
2807	ATP6V0B	1942.58	1268.19	2616.97	2.06355	1.04513	0.338539	1
13811	CNOT6	213.544	120.008	307.081	2.55885	1.35549	0.338811	1
6102	BCAT2	37.7729	65.6798	9.86605	0.150214	-2.73491	0.33938	1
13613	TBC1D9B	76.4415	120.818	32.0647	0.265396	-1.91378	0.339435	1
9893	EGR1	285.149	403.809	166.49	0.412298	-1.27824	0.339574	1
6472	ZFYVE28	67.0259	26.7584	107.293	4.0097	2.00349	0.339579	1
13212	HOXC11	117.985	58.382	177.589	3.04184	1.60494	0.339804	1
3522	DGKG	72.3473	30.0019	114.693	3.82285	1.93465	0.340249	1
11742	FFAR3	33.6525	8.10862	59.1963	7.30042	2.86798	0.340297	1
11572	OXA1L	27.6032	50.2734	4.93302	0.0981239	-3.34925	0.340378	1
6115	BIRC3	27.6032	50.2734	4.93302	0.0981239	-3.34925	0.340378	1
5232	TGFBRAP1	27.6032	50.2734	4.93302	0.0981239	-3.34925	0.340378	1
4014	ZFAND5	1014.12	651.933	1376.31	2.11113	1.07801	0.340715	1
13679	MESDC2	30.247	54.3277	6.16628	0.113502	-3.13922	0.34078	1
3165	SLC12A2	110.034	167.037	53.03	0.317474	-1.65529	0.340782	1
16585	NIFK	40.0113	68.9232	11.0993	0.161039	-2.63452	0.340898	1
3078	DLGAP4	291.905	171.903	411.908	2.39617	1.26073	0.340951	1
6116	TMEM41B	51.203	85.1405	17.2656	0.202789	-2.30195	0.340982	1
19394	TUG1	59.751	97.3034	22.1986	0.228138	-2.13202	0.340994	1
16256	CLPTM1L	70.1319	111.899	28.3649	0.253487	-1.98002	0.341028	1
17953	HIPK1	1066.09	686.8	1445.38	2.10451	1.07348	0.341036	1
14259	POLA1	164.434	88.3839	240.485	2.72091	1.44409	0.341075	1
14455	TIPIN	138.038	71.3558	204.721	2.86901	1.52055	0.341203	1
18620	EXOSC8	161.955	237.582	86.3279	0.36336	-1.46053	0.341336	1
13615	WAPAL	798.071	508.41	1087.73	2.13948	1.09726	0.341457	1
6210	GNAI2	3316.37	2189.33	4443.42	2.02958	1.02118	0.341545	1
12765	STXBP3	62.7264	24.3258	101.127	4.15718	2.05561	0.341559	1
922	RPL37A	3493.34	2307.71	4678.97	2.02754	1.01973	0.341641	1
3611	CTBP2	135.377	69.7341	201.021	2.88267	1.52741	0.341945	1
7107	SMAP2	260.804	151.631	369.977	2.43998	1.28687	0.342049	1
8801	ZNF518A	44.488	75.4101	13.5658	0.179894	-2.47478	0.342059	1
3609	SIRPB1	217.632	123.251	312.014	2.53153	1.34001	0.342074	1
8651	LZTFL1	57.5127	94.0599	20.9654	0.222894	-2.16557	0.342275	1
12991	RLF	169.139	91.6274	246.651	2.69189	1.42862	0.342425	1
20722	AGAP2-AS1	84.0124	37.2996	130.725	3.50473	1.8093	0.342451	1
15446	ABHD17C	594.089	372.996	815.182	2.1855	1.12796	0.342505	1
12665	PWP1	90.0828	139.468	40.6974	0.291805	-1.77693	0.34263	1
16503	RPF2	1103.11	712.747	1493.47	2.09538	1.06721	0.342706	1
12174	LUC7L3	1388.31	903.3	1873.32	2.07386	1.05232	0.342756	1
11000	PRPF4B	464.786	287.045	642.526	2.23842	1.16248	0.342859	1
8359	IFT20	176.505	96.4925	256.517	2.65842	1.41057	0.342918	1
16691	NAA11	183.871	101.358	266.383	2.62815	1.39405	0.343325	1
1092	ARL6IP4	132.84	197.85	67.8291	0.34283	-1.54443	0.343405	1
7933	CDC5L	379.059	230.285	527.834	2.29209	1.19666	0.343599	1
1248	LEKR1	230.725	132.17	329.279	2.49132	1.31691	0.343848	1
18440	NR2C2AP	18.0502	34.867	1.23326	0.0353702	-4.82132	0.34418	1
9237	NUBP2	18.0502	34.867	1.23326	0.0353702	-4.82132	0.34418	1
1154	LDLRAD4	18.0502	34.867	1.23326	0.0353702	-4.82132	0.34418	1
13931	AZIN1	736.274	468.678	1003.87	2.14192	1.0989	0.344253	1
16328	SLC25A28	114.708	56.7603	172.656	3.04184	1.60494	0.34427	1
14531	WDR6	53.0359	87.5731	18.4988	0.211239	-2.24305	0.344565	1
7286	DNAL1	21.5048	40.5431	2.46651	0.0608368	-4.03891	0.344569	1
6261	ATP5SL	21.5048	40.5431	2.46651	0.0608368	-4.03891	0.344569	1
14417	SPDL1	24.554	45.4083	3.69977	0.0814779	-3.61745	0.344576	1
11192	BAD	24.554	45.4083	3.69977	0.0814779	-3.61745	0.344576	1
10842	DGKE	24.554	45.4083	3.69977	0.0814779	-3.61745	0.344576	1
10717	ZNF264	24.554	45.4083	3.69977	0.0814779	-3.61745	0.344576	1
2810	SRSF5	3433.56	2274.47	4592.65	2.01922	1.0138	0.344588	1
12859	FBXO3	85.0344	38.1105	131.958	3.46252	1.79182	0.344693	1
10426	RBL1	924.697	595.172	1254.22	2.10732	1.07541	0.345139	1
23343	LOC729739	619.041	390.835	847.247	2.16779	1.11622	0.345267	1
16148	HKDC1	49.8281	17.0281	82.6282	4.85246	2.27872	0.345326	1
802	HTR6	103.043	49.4626	156.624	3.16651	1.66289	0.345392	1
5325	PDE2A	144.787	76.221	213.353	2.79914	1.48498	0.345405	1
2395	CSNK1A1	1157.72	751.669	1563.77	2.0804	1.05686	0.34581	1
5179	MGEA5	165.862	90.0056	241.718	2.68559	1.42524	0.346082	1
8572	GTF2H3	48.5592	81.0862	16.0323	0.19772	-2.33847	0.346292	1
16909	LRRCC1	39.6058	68.1124	11.0993	0.162956	-2.61745	0.346316	1
13265	RASD2	194.302	108.655	279.949	2.57648	1.3654	0.34635	1
12091	MT1X	286.372	169.47	403.275	2.37962	1.25073	0.346459	1
11421	SCAF11	97.4145	149.199	45.6305	0.305837	-1.70916	0.346671	1
16497	PHAX	46.3209	77.8427	14.7991	0.190115	-2.39506	0.346836	1
11105	NDUFB7	819.94	526.249	1113.63	2.11617	1.08145	0.347182	1
7703	ELP2	116.752	58.382	175.122	2.99959	1.58477	0.34734	1
17037	MRPL53	27.1978	49.4626	4.93302	0.0997325	-3.32579	0.347498	1
15269	FNIP2	27.1978	49.4626	4.93302	0.0997325	-3.32579	0.347498	1
14278	SIX4	27.1978	49.4626	4.93302	0.0997325	-3.32579	0.347498	1
15189	GATAD2B	273.685	161.361	386.009	2.3922	1.25834	0.347885	1
10862	KMO	92.4001	42.9757	141.824	3.30011	1.72251	0.347907	1
914	RPL27A	1962.95	1294.14	2631.77	2.03361	1.02404	0.347974	1
11603	SFPQ	855.534	550.575	1160.49	2.10779	1.07573	0.347974	1
5648	TNFSF13B	78.0743	34.0562	122.092	3.58503	1.84198	0.347981	1
16291	SNX27	251.588	146.766	356.411	2.42843	1.28002	0.348155	1
6707	ZCCHC6	259.976	152.442	367.51	2.41082	1.26952	0.348736	1
14553	AKIRIN2	190.003	106.223	273.783	2.57744	1.36594	0.348854	1
13033	HTRA2	193.686	108.655	278.716	2.56513	1.35903	0.348918	1
14665	PBRM1	608.187	385.159	831.215	2.15811	1.10977	0.348926	1
4978	ICA1	34.6745	8.91948	60.4295	6.77501	2.76022	0.349034	1
4004	PHF21A	230.514	132.981	328.046	2.46686	1.30268	0.349044	1
2114	H3F3C	645.42	410.296	880.545	2.14612	1.10173	0.349299	1
15076	RALGAPA2	33.0358	8.10862	57.963	7.14833	2.83761	0.349747	1
4733	SATB1	319.306	192.174	446.439	2.32309	1.21605	0.349939	1
18621	LRRC70	90.7614	42.1648	139.358	3.30508	1.72468	0.350503	1
9570	DOCK1	18.0764	1.62172	34.5312	21.2929	4.4123	0.350621	1
23796	NNT-AS1	13.3792	26.7584	0	0	#NAME?	0.350665	1
23254	SRP14-AS1	13.3792	26.7584	0	0	#NAME?	0.350665	1
22279	PRKCQ-AS1	13.3792	26.7584	0	0	#NAME?	0.350665	1
16743	ALG10	13.3792	26.7584	0	0	#NAME?	0.350665	1
15956	TMEM53	13.3792	26.7584	0	0	#NAME?	0.350665	1
9170	RTEL1	13.3792	26.7584	0	0	#NAME?	0.350665	1
5440	GLYCTK	13.3792	26.7584	0	0	#NAME?	0.350665	1
2959	TYSND1	13.3792	26.7584	0	0	#NAME?	0.350665	1
938	NKIRAS2	56.7018	92.4382	20.9654	0.226804	-2.14048	0.350692	1
14240	TDP2	36.9621	64.0581	9.86605	0.154017	-2.69884	0.350747	1
17338	KCTD12	71.1141	30.0019	112.226	3.74064	1.90329	0.351129	1
2996	CHIA	1743.82	1150.61	2337.02	2.03111	1.02227	0.351135	1
17056	MRGPRX2	1576.47	1037.9	2115.03	2.0378	1.02701	0.351159	1
3706	HNRNPF	1944.72	1286.03	2603.4	2.02438	1.01748	0.351186	1
20081	FLJ35024	182.021	101.358	262.684	2.59165	1.37387	0.351397	1
4143	ADAM10	605.315	384.348	826.282	2.14982	1.10422	0.351537	1
9975	GYPE	322.373	194.607	450.138	2.31307	1.20981	0.351538	1
17954	SENP5	94.7707	145.144	44.3972	0.305883	-1.70895	0.351595	1
18665	LYRM7	60.7731	98.1143	23.4319	0.238822	-2.06599	0.351622	1
15922	PAGR1	45.9155	77.0319	14.7991	0.192116	-2.37995	0.351759	1
15054	MRPL1	45.9155	77.0319	14.7991	0.192116	-2.37995	0.351759	1
12531	AFG3L2	39.2004	67.3015	11.0993	0.164919	-2.60017	0.351821	1
12839	CLCA4	129.845	67.3015	192.388	2.8586	1.51531	0.351828	1
2751	NPM1	4481.51	2997.76	5965.26	1.98991	0.992702	0.351932	1
9440	RNASEH1	32.0799	56.7603	7.39954	0.130365	-2.93938	0.351999	1
325	SNCA	64.8443	103.79	25.8984	0.249526	-2.00274	0.352011	1
1569	VPS54	230.919	133.792	328.046	2.45191	1.2939	0.352023	1
4815	KLC2	113.475	56.7603	170.189	2.99839	1.58419	0.352041	1
16759	PRPF38A	142.621	210.013	75.2286	0.358209	-1.48113	0.352545	1
4185	NFAT5	137.21	72.1667	202.254	2.8026	1.48676	0.352547	1
4539	DLG4	231.941	134.603	329.279	2.4463	1.2906	0.35275	1
12001	LHFP	140.893	74.5993	207.187	2.77733	1.4737	0.352838	1
11304	KIF5B	1093.03	713.558	1472.51	2.06361	1.04517	0.352844	1
14552	HELLS	161.968	88.3839	235.552	2.6651	1.41419	0.352848	1
16141	CTC1	21.0994	39.7322	2.46651	0.0620784	-4.00977	0.353232	1
13164	TMEM14A	21.0994	39.7322	2.46651	0.0620784	-4.00977	0.353232	1
9913	FCAR	21.0994	39.7322	2.46651	0.0620784	-4.00977	0.353232	1
9435	PTTG1IP	21.0994	39.7322	2.46651	0.0620784	-4.00977	0.353232	1
14599	KIAA1551	52.2251	85.9513	18.4988	0.215225	-2.21609	0.353524	1
15016	STARD7	70.7485	111.899	29.5981	0.264508	-1.91862	0.353702	1
8846	RANGAP1	62.606	100.547	24.6651	0.24531	-2.02732	0.353866	1
11280	FRG1	524.293	330.832	717.755	2.16955	1.11739	0.353995	1
18680	METTL2A	17.6447	34.0562	1.23326	0.0362124	-4.78737	0.354106	1
17281	ABHD3	17.6447	34.0562	1.23326	0.0362124	-4.78737	0.354106	1
15982	BBS1	17.6447	34.0562	1.23326	0.0362124	-4.78737	0.354106	1
7471	JAM3	17.6447	34.0562	1.23326	0.0362124	-4.78737	0.354106	1
5335	C12orf65	17.6447	34.0562	1.23326	0.0362124	-4.78737	0.354106	1
4366	SLC25A19	17.6447	34.0562	1.23326	0.0362124	-4.78737	0.354106	1
3678	ASIC1	17.6447	34.0562	1.23326	0.0362124	-4.78737	0.354106	1
3585	ZNF133	17.6447	34.0562	1.23326	0.0362124	-4.78737	0.354106	1
389	HLCS	17.6447	34.0562	1.23326	0.0362124	-4.78737	0.354106	1
8133	QTRTD1	29.4361	52.706	6.16628	0.116994	-3.09549	0.354217	1
3800	2014-09-08	29.4361	52.706	6.16628	0.116994	-3.09549	0.354217	1
7565	C1QBP	140.383	206.77	73.9954	0.357864	-1.48252	0.354403	1
9751	BPI	105.493	51.8951	159.09	3.06561	1.61617	0.354667	1
10022	ID3	26.7924	48.6517	4.93302	0.101395	-3.30195	0.354769	1
8122	TMEM161A	26.7924	48.6517	4.93302	0.101395	-3.30195	0.354769	1
8579	AAGAB	49.9867	82.7079	17.2656	0.208754	-2.26013	0.354774	1
6500	PGM1	49.9867	82.7079	17.2656	0.208754	-2.26013	0.354774	1
1954	OLA1	478.056	300.019	656.092	2.18684	1.12885	0.35487	1
9689	AKR1B1	144.048	211.635	76.4619	0.361291	-1.46876	0.35504	1
5197	MON1A	47.5728	16.2172	78.9284	4.86695	2.28302	0.355133	1
3057	CAST	16546.6	11169.6	21923.6	1.96279	0.972904	0.355164	1
14329	ZRANB1	247.078	145.144	349.011	2.40458	1.26579	0.355243	1
7649	GFOD1	54.533	20.2715	88.7944	4.38025	2.13101	0.355268	1
19914	PIN4P1	146.62	78.6536	214.587	2.72825	1.44798	0.355402	1
13903	ZNF777	358.373	219.743	497.002	2.26174	1.17743	0.355575	1
2129	SLTM	764.875	493.815	1035.94	2.09782	1.06889	0.355624	1
6035	RAPGEF6	383.536	236.772	530.3	2.23971	1.16331	0.356007	1
7132	AMMECR1L	444.91	278.126	611.695	2.19935	1.13708	0.356157	1
5968	CCDC120	73.1582	31.6236	114.693	3.62681	1.8587	0.356398	1
11458	PPIG	823.994	534.358	1113.63	2.08405	1.05939	0.356695	1
1160	UQCR10	92.1269	141.09	43.164	0.305932	-1.70872	0.35672	1
1893	SERP2	289.016	173.524	404.508	2.33113	1.22103	0.356894	1
1490	MAGED1	130.407	192.985	67.8291	0.351473	-1.50851	0.357224	1
17254	NEK7	43.2717	72.9775	13.5658	0.18589	-2.42748	0.357367	1
8158	CDCA8	41.0333	69.7341	12.3326	0.176851	-2.49939	0.357626	1
11756	H3F3B	9181.71	6202.28	12161.1	1.96075	0.971408	0.357773	1
16406	MRPL32	66.2718	105.412	27.1316	0.257387	-1.95799	0.357794	1
6470	LILRA3	278.99	167.037	390.942	2.34045	1.22678	0.357979	1
5392	UBAC2	31.6745	55.9495	7.39954	0.132254	-2.91862	0.358472	1
6565	LGALS3	544.329	346.238	742.42	2.14425	1.10047	0.358986	1
15318	PRX	55.555	21.0824	90.0277	4.27028	2.09433	0.359043	1
1729	CTDSPL	55.555	21.0824	90.0277	4.27028	2.09433	0.359043	1
6299	PLA2G7	249.527	147.577	351.478	2.38166	1.25197	0.359381	1
11829	PDLIM7	83.1846	38.1105	128.259	3.36544	1.7508	0.359409	1
8688	CNIH4	180.171	101.358	258.984	2.55515	1.35341	0.359678	1
13943	TRIM33	143.343	77.0319	209.654	2.72165	1.44448	0.35971	1
198	JAG1	66.198	27.5693	104.827	3.8023	1.92687	0.359899	1
3103	FRS2	29.1418	6.48689	51.7968	7.98483	2.99726	0.360091	1
16653	HIATL1	262.62	156.496	368.744	2.35624	1.23649	0.360103	1
9076	ADNP	231.113	135.414	326.813	2.41344	1.27109	0.360266	1
12286	RAN	2198.3	1470.09	2926.52	1.9907	0.993278	0.360352	1
9954	GNA15	23.7431	43.7865	3.69977	0.0844956	-3.56498	0.360405	1
270	PFKM	21.9704	3.24345	40.6974	12.5476	3.64934	0.360588	1
2061	RPS9	3887.66	2619.08	5156.24	1.96872	0.977259	0.360621	1
17271	PATE1	109.581	55.1386	164.023	2.97474	1.57276	0.361031	1
10625	THOP1	33.9128	59.1929	8.63279	0.145842	-2.77752	0.361066	1
14239	SLC25A37	1060.26	697.341	1423.18	2.04086	1.02918	0.36109	1
5754	TCF7L2	470.308	644.635	295.981	0.459146	-1.12298	0.361144	1
3602	ANKRD12	471.29	297.586	644.993	2.16742	1.11598	0.361171	1
19315	CYCSP52	321.334	196.229	446.439	2.2751	1.18593	0.361171	1
7397	ZNF664	45.1046	75.4101	14.7991	0.196248	-2.34925	0.361818	1
16980	MBD6	729.052	472.732	985.372	2.08442	1.05964	0.361836	1
2761	REV1	72.5416	31.6236	113.46	3.58781	1.8431	0.361913	1
17892	AK8	106.92	53.5169	160.323	2.99575	1.58292	0.362071	1
15798	C8orf33	20.6939	38.9214	2.46651	0.0633717	-3.98002	0.362115	1
9174	WDYHV1	20.6939	38.9214	2.46651	0.0633717	-3.98002	0.362115	1
7320	ASB3	20.6939	38.9214	2.46651	0.0633717	-3.98002	0.362115	1
4211	LIMA1	20.6939	38.9214	2.46651	0.0633717	-3.98002	0.362115	1
2124	MAD1L1	20.6939	38.9214	2.46651	0.0633717	-3.98002	0.362115	1
10415	RAD51C	26.3869	47.8408	4.93302	0.103113	-3.2777	0.362193	1
1836	PHF19	26.3869	47.8408	4.93302	0.103113	-3.2777	0.362193	1
16998	TSGA13	246.25	145.955	346.545	2.37433	1.24752	0.362396	1
21068	LOC643406	36.1512	62.4363	9.86605	0.158018	-2.66184	0.362499	1
13782	SAMM50	42.8663	72.1667	13.5658	0.187979	-2.41136	0.362623	1
10021	ID2	2014.72	2683.95	1345.48	0.501306	-0.996235	0.362833	1
4706	PWWP2A	78.8851	35.6779	122.092	3.42207	1.77487	0.363059	1
6458	GOLGA3	38.3895	65.6798	11.0993	0.168991	-2.56498	0.363099	1
20125	LOC148413	12.9738	25.9476	0	0	#NAME?	0.363322	1
15166	ZNF287	12.9738	25.9476	0	0	#NAME?	0.363322	1
14149	RAB9B	12.9738	25.9476	0	0	#NAME?	0.363322	1
11438	STK17A	12.9738	25.9476	0	0	#NAME?	0.363322	1
7730	CD28	12.9738	25.9476	0	0	#NAME?	0.363322	1
7198	PMF1	12.9738	25.9476	0	0	#NAME?	0.363322	1
6497	LRRC34	12.9738	25.9476	0	0	#NAME?	0.363322	1
5881	IGF2BP1	12.9738	25.9476	0	0	#NAME?	0.363322	1
947	ZNF429	12.9738	25.9476	0	0	#NAME?	0.363322	1
805	IFNAR2	12.9738	25.9476	0	0	#NAME?	0.363322	1
16455	TM2D1	67.6993	107.034	28.3649	0.265009	-1.91589	0.363339	1
23846	RPS14P3	589.528	378.672	800.383	2.11366	1.07974	0.363491	1
14764	CSGALNACT2	76.2244	34.0562	118.393	3.47639	1.79759	0.36376	1
899	RPL11	2813	1894.17	3731.83	1.97016	0.978316	0.363807	1
15659	DNAJC1	373.087	231.906	514.268	2.21757	1.14898	0.363925	1
9178	RALGAPA1	185.281	105.412	265.15	2.51537	1.33077	0.364102	1
9346	ARHGAP11A	49.1759	81.0862	17.2656	0.212929	-2.23156	0.364285	1
24021	LINC00367	36.7186	10.5412	62.8961	5.96669	2.57693	0.364293	1
17879	SRFBP1	17.2393	33.2453	1.23326	0.0370956	-4.75261	0.364323	1
14514	MREG	17.2393	33.2453	1.23326	0.0370956	-4.75261	0.364323	1
13799	TMEM186	17.2393	33.2453	1.23326	0.0370956	-4.75261	0.364323	1
8104	KIAA0391	17.2393	33.2453	1.23326	0.0370956	-4.75261	0.364323	1
7166	BLOC1S5	17.2393	33.2453	1.23326	0.0370956	-4.75261	0.364323	1
6097	RASSF8	17.2393	33.2453	1.23326	0.0370956	-4.75261	0.364323	1
5222	ZNF669	17.2393	33.2453	1.23326	0.0370956	-4.75261	0.364323	1
3279	JRK	17.2393	33.2453	1.23326	0.0370956	-4.75261	0.364323	1
12509	LAPTM5	234.884	331.642	138.125	0.416487	-1.26366	0.364588	1
15379	GINS1	69.5322	109.466	29.5981	0.270386	-1.88691	0.364862	1
6322	TMEM135	31.2691	55.1386	7.39954	0.134199	-2.89756	0.365064	1
11851	RANBP9	731.29	475.976	986.605	2.0728	1.05158	0.365286	1
9645	GSTZ1	317.44	194.607	440.272	2.26237	1.17783	0.365425	1
2591	CBFA2T2	46.9375	77.8427	16.0323	0.205958	-2.27958	0.365712	1
7900	KIF21B	41.0181	12.9738	69.0623	5.32322	2.4123	0.365845	1
13053	GNL2	61.3897	98.1143	24.6651	0.251392	-1.99199	0.366061	1
5864	SLC25A13	17.4598	1.62172	33.2979	20.5324	4.35983	0.366143	1
14221	BCCIP	77.2693	120.008	34.5312	0.287742	-1.79715	0.366294	1
12078	MFAP1	315.801	193.796	437.806	2.25911	1.17575	0.366699	1
2389	CELF2	1586.38	1061.42	2111.33	1.98916	0.992162	0.367272	1
14870	HOXC5	135.766	72.9775	198.554	2.72076	1.44401	0.367654	1
3177	HIPK3	330.938	204.337	457.538	2.23913	1.16294	0.367856	1
16302	C6orf62	1247.61	830.322	1664.9	2.00512	1.00369	0.367935	1
14519	ARGLU1	721.053	470.3	971.806	2.06635	1.04709	0.367935	1
2573	ZNF207	1024.63	677.88	1371.38	2.02304	1.01653	0.368037	1
5001	CPT1C	97.2992	47.8408	146.757	3.06762	1.61712	0.368046	1
3369	CASP8	28.6253	51.0843	6.16628	0.120708	-3.05041	0.368187	1
2182	BAG5	28.6253	51.0843	6.16628	0.120708	-3.05041	0.368187	1
2003	U2AF2	214.532	125.684	303.381	2.41385	1.27133	0.368299	1
17964	HEPACAM	43.6788	14.5955	72.7621	4.98524	2.31766	0.368469	1
2980	ZBTB8A	35.7458	61.6255	9.86605	0.160097	-2.64298	0.368523	1
9659	HSPB1	23.3377	42.9757	3.69977	0.0860898	-3.53801	0.368592	1
5721	RPAP3	23.3377	42.9757	3.69977	0.0860898	-3.53801	0.368592	1
4054	FMN1	23.3377	42.9757	3.69977	0.0860898	-3.53801	0.368592	1
11870	HSPA1L	207.167	120.818	293.515	2.42939	1.28059	0.368852	1
13934	PCF11	437.722	277.315	598.129	2.15686	1.10893	0.369021	1
6366	LCOR	232.33	137.846	326.813	2.37085	1.2454	0.369251	1
8515	MEF2D	61.282	25.1367	97.4272	3.87589	1.95453	0.369356	1
16988	ESCO1	187.731	107.845	267.617	2.4815	1.31121	0.369408	1
12735	GALNT6	25.9815	47.03	4.93302	0.104891	-3.25304	0.369773	1
13591	RAB21	339.731	210.824	468.637	2.22288	1.15243	0.369937	1
11072	EIF4EBP2	60.9843	97.3034	24.6651	0.253487	-1.98002	0.370222	1
11091	GMFB	263.22	158.929	367.51	2.31242	1.2094	0.370241	1
7591	CCNE1	467.995	298.397	637.593	2.13673	1.0954	0.37035	1
22282	PPIAP30	1462.18	979.521	1944.84	1.98551	0.989507	0.370448	1
1654	CACYBP	445.686	608.957	282.416	0.463769	-1.10852	0.370859	1
16997	TMEM123	86.4339	132.17	40.6974	0.307916	-1.69939	0.370879	1
13040	SAP30BP	96.004	145.144	46.8637	0.322877	-1.63094	0.370993	1
7746	INPP5F	37.7407	11.3521	64.1293	5.64913	2.49803	0.371015	1
7311	RBM15	324.999	201.094	448.905	2.23232	1.15854	0.371148	1
16818	EAF1	20.2885	38.1105	2.46651	0.06472	-3.94964	0.371222	1
10261	PABPC1	7219.61	4933.28	9505.94	1.9269	0.946281	0.371243	1
2978	MAPK8IP3	76.6298	34.867	118.393	3.39554	1.76364	0.371478	1
19147	CYP4V2	62.8172	99.736	25.8984	0.259669	-1.94525	0.371991	1
4437	METTL21A	62.8172	99.736	25.8984	0.259669	-1.94525	0.371991	1
13113	NRBP1	450.603	287.045	614.162	2.1396	1.09734	0.371997	1
10821	SMARCA5	1150.62	767.075	1534.17	2.00003	1.00002	0.372018	1
1016	C8orf82	106.709	54.3277	159.09	2.92834	1.55008	0.372086	1
432	SOD1	486.627	662.474	310.781	0.469121	-1.09197	0.372187	1
20660	ADCY10P1	121.44	64.0581	178.822	2.79156	1.48107	0.372588	1
10761	HIST1H2AL	342.18	213.257	471.104	2.20909	1.14345	0.373008	1
13582	PDCD11	42.0554	70.545	13.5658	0.1923	-2.37857	0.373372	1
6798	YAF2	201.229	117.575	284.882	2.42298	1.27678	0.373583	1
11694	E2F1	64.6501	102.169	27.1316	0.265558	-1.9129	0.373598	1
5868	SPG11	77.6519	35.6779	119.626	3.35294	1.74543	0.37371	1
14433	WRAP73	33.102	57.5712	8.63279	0.14995	-2.73745	0.373768	1
14331	UBE2Q1	339.519	211.635	467.404	2.20854	1.14309	0.373792	1
3000	ACP1	214.122	302.451	125.792	0.415909	-1.26566	0.374051	1
16868	PURB	371.431	233.528	509.335	2.18104	1.12502	0.374132	1
1067	PLEKHA1	39.817	67.3015	12.3326	0.183243	-2.44817	0.374266	1
12067	MAT2A	926.411	614.633	1238.19	2.01452	1.01043	0.374391	1
4976	CCND3	413.31	565.171	261.45	0.462604	-1.11215	0.374592	1
22516	PPT2-EGFL8	35.3403	60.8146	9.86605	0.162232	-2.62387	0.374648	1
15213	AARS2	35.3403	60.8146	9.86605	0.162232	-2.62387	0.374648	1
7193	MYL6B	35.3403	60.8146	9.86605	0.162232	-2.62387	0.374648	1
18080	KIAA1919	16.8339	32.4345	1.23326	0.038023	-4.71698	0.374838	1
14306	XAF1	16.8339	32.4345	1.23326	0.038023	-4.71698	0.374838	1
13789	ZNF10	16.8339	32.4345	1.23326	0.038023	-4.71698	0.374838	1
9707	AQP6	16.8339	32.4345	1.23326	0.038023	-4.71698	0.374838	1
5358	TCTN3	16.8339	32.4345	1.23326	0.038023	-4.71698	0.374838	1
5303	IFT81	16.8339	32.4345	1.23326	0.038023	-4.71698	0.374838	1
4009	SIKE1	52.4363	85.1405	19.7321	0.231759	-2.1093	0.374851	1
1860	PM20D2	52.4363	85.1405	19.7321	0.231759	-2.1093	0.374851	1
18911	C11orf53	123.484	65.6798	181.289	2.76019	1.46477	0.375155	1
3828	PTMA	10734.2	7374.79	14093.7	1.91106	0.934372	0.37544	1
14135	MSRB1	154.991	86.7622	223.219	2.57277	1.36332	0.375792	1
958	UBE2W	255.643	154.875	356.411	2.30129	1.20244	0.375812	1
2550	MAF	671.575	904.111	439.039	0.485603	-1.04215	0.376206	1
11921	S100A11	652.701	427.324	878.078	2.05483	1.03902	0.376273	1
10929	EED	413.159	262.719	563.598	2.14525	1.10115	0.376319	1
22727	UBL7-AS1	12.5684	25.1367	0	0	#NAME?	0.376454	1
20493	MGC57346	12.5684	25.1367	0	0	#NAME?	0.376454	1
18711	ZFAND2A	12.5684	25.1367	0	0	#NAME?	0.376454	1
16960	ADCK2	12.5684	25.1367	0	0	#NAME?	0.376454	1
14447	COMMD8	12.5684	25.1367	0	0	#NAME?	0.376454	1
11169	PIGL	12.5684	25.1367	0	0	#NAME?	0.376454	1
7128	RPP21	12.5684	25.1367	0	0	#NAME?	0.376454	1
2793	EFEMP1	12.5684	25.1367	0	0	#NAME?	0.376454	1
1677	SFI1	12.5684	25.1367	0	0	#NAME?	0.376454	1
756	GLRB	12.5684	25.1367	0	0	#NAME?	0.376454	1
17318	FAM71E1	120.823	64.0581	177.589	2.77231	1.47109	0.3765	1
14042	ZFR	510.939	330.021	691.857	2.0964	1.06792	0.376783	1
11160	RECQL4	22.9323	42.1648	3.69977	0.0877454	-3.51053	0.376964	1
8137	TTN	22.9323	42.1648	3.69977	0.0877454	-3.51053	0.376964	1
13741	KHNYN	95.1931	143.523	46.8637	0.326525	-1.61473	0.377112	1
3755	TXNDC2	181.176	104.601	257.751	2.46413	1.30108	0.377359	1
6811	GSTO2	536.507	347.86	725.155	2.08462	1.05978	0.377484	1
3692	GPR89A	25.5761	46.2191	4.93302	0.106731	-3.22795	0.377511	1
1763	LPHN1	25.5761	46.2191	4.93302	0.106731	-3.22795	0.377511	1
506	RAG2	25.5761	46.2191	4.93302	0.106731	-3.22795	0.377511	1
9131	TRA2A	334.603	209.202	460.005	2.19885	1.13675	0.377588	1
12601	SNRPD1	1184.14	794.644	1573.63	1.9803	0.985719	0.377908	1
10674	UBE2D2	599.714	391.646	807.783	2.06253	1.04442	0.378165	1
18172	REXO1L1	30.4582	53.5169	7.39954	0.138266	-2.85449	0.378616	1
6832	SEMA4A	61.6874	25.9476	97.4272	3.75477	1.90873	0.378738	1
17787	C1orf87	100.771	51.0843	150.457	2.94527	1.5584	0.37913	1
9332	RNGTT	100.771	51.0843	150.457	2.94527	1.5584	0.37913	1
8015	ATP1A3	495.591	320.29	670.891	2.09463	1.0667	0.379167	1
16951	2014-09-01	207.407	292.721	122.092	0.417095	-1.26155	0.379221	1
4194	FANCI	128.591	188.12	69.0623	0.367119	-1.44568	0.379223	1
291	PPT1	91.1218	137.846	44.3972	0.322077	-1.63452	0.37925	1
14808	IL17RB	53.7052	21.0824	86.3279	4.09479	2.03379	0.379698	1
16129	VCPIP1	227.202	136.225	318.18	2.3357	1.22385	0.379763	1
4878	LDHA	515.16	697.341	332.979	0.477498	-1.06643	0.379812	1
9202	SMEK1	663.327	436.244	890.411	2.04109	1.02934	0.37986	1
6158	TADA2A	249.705	151.631	347.778	2.29358	1.1976	0.380042	1
14003	UTP11L	157.918	227.041	88.7944	0.391094	-1.35441	0.380158	1
12539	PNRC1	188.947	110.277	267.617	2.42676	1.27903	0.38019	1
19830	SNORD115-18	19.0985	2.43258	35.7644	14.7022	3.87796	0.38021	1
19127	FAM199X	32.6966	56.7603	8.63279	0.152092	-2.71698	0.380285	1
13894	TRUB2	19.8831	37.2996	2.46651	0.066127	-3.91862	0.380559	1
6121	KRTAP2-3	135.96	74.5993	197.321	2.64508	1.40331	0.380696	1
3529	TMEM120B	37.1733	63.2472	11.0993	0.175491	-2.51053	0.380704	1
3034	CEP63	37.1733	63.2472	11.0993	0.175491	-2.51053	0.380704	1
1808	CCT7	471.575	639.77	303.381	0.474203	-1.07642	0.380962	1
5401	DNAJC7	559.204	364.888	753.519	2.06507	1.04619	0.381163	1
14741	ARHGAP15	301.458	187.309	415.607	2.21883	1.1498	0.381189	1
12337	RABAC1	57.935	92.4382	23.4319	0.253487	-1.98002	0.381287	1
16076	FAM110D	270.568	166.227	374.91	2.25541	1.17339	0.381679	1
1630	RPS4X	4489.92	3088.57	5891.26	1.90744	0.931637	0.381753	1
6168	LCORL	149.053	83.5187	214.587	2.56932	1.36139	0.381769	1
10140	MARCKS	1032.11	1373.6	690.623	0.502784	-0.99199	0.381877	1
7016	ANKHD1	552.86	360.833	744.887	2.06435	1.04569	0.382026	1
2344	HIST2H2BF	81.7401	38.9214	124.559	3.20027	1.67819	0.38208	1
17920	MIER3	145.37	81.0862	209.654	2.58556	1.37048	0.382151	1
9809	CKS2	1325.46	896.002	1754.92	1.95862	0.969834	0.38235	1
6271	TIMM17B	90.7164	137.036	44.3972	0.323983	-1.62601	0.382462	1
16571	LSMD1	71.5763	111.088	32.0647	0.288642	-1.79265	0.382508	1
16243	HMGN5	27.8144	49.4626	6.16628	0.124666	-3.00386	0.382709	1
12878	GRHPR	27.8144	49.4626	6.16628	0.124666	-3.00386	0.382709	1
11563	ABCC1	27.8144	49.4626	6.16628	0.124666	-3.00386	0.382709	1
6941	DCXR	43.4829	72.1667	14.7991	0.205068	-2.28583	0.382823	1
929	ATP2B1	924.738	618.687	1230.79	1.98936	0.992302	0.382925	1
9836	COX7B	65.6722	102.979	28.3649	0.275442	-1.86018	0.383089	1
248	NDP	89.1057	43.7865	134.425	3.07001	1.61824	0.3831	1
3743	KIF2A	179.943	104.601	255.284	2.44055	1.2872	0.383177	1
10775	HIST1H2BC	52.0665	20.2715	83.8614	4.1369	2.04855	0.383285	1
7958	UXS1	66.3923	29.191	103.594	3.54881	1.82734	0.38345	1
10262	FURIN	107.52	55.9495	159.09	2.84346	1.50765	0.383646	1
14458	C4orf27	335.82	211.635	460.005	2.17358	1.12007	0.384178	1
376	CYB5R3	51.6254	83.5187	19.7321	0.236259	-2.08156	0.384345	1
12812	GLUD2	119.59	64.0581	175.122	2.73381	1.45091	0.384457	1
17404	TGIF2LX	86.445	42.1648	130.725	3.10034	1.63243	0.384525	1
232	MPO	857.637	573.279	1142	1.99204	0.994247	0.384853	1
20629	RPSAP9	1931.12	1319.27	2542.97	1.92756	0.946775	0.385137	1
6839	IKBKE	25.1706	45.4083	4.93302	0.108637	-3.20241	0.38541	1
6132	MKS1	25.1706	45.4083	4.93302	0.108637	-3.20241	0.38541	1
16217	CPEB4	771.928	514.086	1029.77	2.00311	1.00224	0.385412	1
18464	SULT1A3	22.5269	41.3539	3.69977	0.0894659	-3.48252	0.385525	1
12248	PRKCH	22.5269	41.3539	3.69977	0.0894659	-3.48252	0.385525	1
6964	BBIP1	22.5269	41.3539	3.69977	0.0894659	-3.48252	0.385525	1
4721	TMEM194A	22.5269	41.3539	3.69977	0.0894659	-3.48252	0.385525	1
15051	PPAN	30.0528	52.706	7.39954	0.140393	-2.83246	0.38558	1
4032	TUBGCP5	386.957	247.313	526.6	2.12929	1.09037	0.38564	1
16879	BTBD6	16.4284	31.6236	1.23326	0.038998	-4.68046	0.385658	1
12627	ADAMTS1	16.4284	31.6236	1.23326	0.038998	-4.68046	0.385658	1
12127	LAGE3	16.4284	31.6236	1.23326	0.038998	-4.68046	0.385658	1
11695	S1PR3	16.4284	31.6236	1.23326	0.038998	-4.68046	0.385658	1
10195	MTRR	16.4284	31.6236	1.23326	0.038998	-4.68046	0.385658	1
7027	BTN2A1	16.4284	31.6236	1.23326	0.038998	-4.68046	0.385658	1
6939	YIPF6	16.4284	31.6236	1.23326	0.038998	-4.68046	0.385658	1
6188	DLG3	16.4284	31.6236	1.23326	0.038998	-4.68046	0.385658	1
3230	SLC7A6	39.0062	65.6798	12.3326	0.187768	-2.41298	0.385791	1
2319	RPS20	2529.22	1736.05	3322.39	1.91376	0.93641	0.385801	1
17696	SGMS1	132.683	72.9775	192.388	2.63626	1.39849	0.38583	1
5132	DHRS9	132.683	72.9775	192.388	2.63626	1.39849	0.38583	1
8469	NOSIP	92.1439	138.657	45.6305	0.329088	-1.60345	0.386115	1
1941	2014-09-07	1902.07	1300.62	2503.51	1.92486	0.94475	0.386421	1
3348	OCIAD1	153.036	219.743	86.3279	0.392858	-1.34792	0.386688	1
10570	SPTBN1	728.967	484.895	973.039	2.0067	1.00482	0.386709	1
17871	C3orf22	98.5154	50.2734	146.757	2.91919	1.54557	0.386752	1
7669	LOC100506688	32.2911	55.9495	8.63279	0.154296	-2.69622	0.386917	1
19145	SLC25A34	121.634	65.6798	177.589	2.70386	1.43502	0.386931	1
14114	PLEKHO1	133.705	73.7884	193.621	2.62401	1.39177	0.386936	1
18563	ZNF546	171.96	99.736	244.185	2.44831	1.29179	0.387198	1
12733	MRPL3	34.5295	59.1929	9.86605	0.166676	-2.58488	0.387206	1
9129	PUM2	791.558	528.682	1054.43	1.99446	0.995997	0.387264	1
1273	CLEC2D	1072.41	724.099	1420.71	1.96204	0.972353	0.387325	1
12226	PIN1	59.3625	94.0599	24.6651	0.262228	-1.93111	0.387359	1
16469	WDR54	549.777	360.833	738.72	2.04726	1.0337	0.387716	1
11746	RAPGEF1	110.586	58.382	162.79	2.78835	1.47941	0.387804	1
7155	UCHL5	520.526	340.562	700.489	2.05686	1.04045	0.387833	1
5418	SCAI	43.0774	71.3558	14.7991	0.207398	-2.26952	0.388264	1
14130	RAB14	1794.05	1227.64	2360.45	1.92275	0.94317	0.388343	1
11792	PHF2	68.4364	30.8127	106.06	3.44208	1.78328	0.388462	1
9635	GFRA3	293.265	183.255	403.275	2.20062	1.13791	0.388483	1
6829	SIRT2	55.2913	88.3839	22.1986	0.251161	-1.99331	0.388493	1
3597	TMEM219	55.2913	88.3839	22.1986	0.251161	-1.99331	0.388493	1
10309	PLAGL2	139.432	77.8427	201.021	2.5824	1.36871	0.388615	1
925	RPL36AL	1687.48	1153.86	2221.09	1.92493	0.944807	0.388799	1
10931	GPAA1	61.1955	96.4925	25.8984	0.268398	-1.89756	0.388818	1
13987	ADIPOR1	1978.14	1356.57	2599.7	1.91638	0.938382	0.388842	1
13263	TGDS	289.582	180.822	398.342	2.20295	1.13944	0.389004	1
14639	CCDC25	152.524	86.7622	218.286	2.51592	1.33108	0.389038	1
769	GRINA	620.139	410.296	829.981	2.02288	1.01641	0.3891	1
6348	SRGAP2	165.617	95.6817	235.552	2.46183	1.29973	0.389166	1
8680	ACTR3	2641.28	1819.57	3462.98	1.90318	0.928415	0.389181	1
15699	VPS52	711.981	474.354	949.607	2.0019	1.00137	0.389377	1
11652	ACTC1	687.434	457.326	917.543	2.00632	1.00455	0.38952	1
1526	PLCXD3	378.358	242.448	514.268	2.12115	1.08485	0.389675	1
8431	AKAP13	286.921	179.2	394.642	2.20224	1.13897	0.390034	1
22465	SLX1A-SULT1A3	12.1629	24.3258	0	0	#NAME?	0.390076	1
21858	HTATSF1P2	12.1629	24.3258	0	0	#NAME?	0.390076	1
19301	TTTY15	12.1629	24.3258	0	0	#NAME?	0.390076	1
17252	SAT2	12.1629	24.3258	0	0	#NAME?	0.390076	1
16695	MFSD9	12.1629	24.3258	0	0	#NAME?	0.390076	1
16216	TET1	12.1629	24.3258	0	0	#NAME?	0.390076	1
11614	AKAP17A	12.1629	24.3258	0	0	#NAME?	0.390076	1
10934	RIPK1	12.1629	24.3258	0	0	#NAME?	0.390076	1
9795	CD52	12.1629	24.3258	0	0	#NAME?	0.390076	1
7153	GPANK1	12.1629	24.3258	0	0	#NAME?	0.390076	1
7031	BTN3A2	12.1629	24.3258	0	0	#NAME?	0.390076	1
2430	ARRDC2	12.1629	24.3258	0	0	#NAME?	0.390076	1
1679	HCST	12.1629	24.3258	0	0	#NAME?	0.390076	1
832	NQO2	12.1629	24.3258	0	0	#NAME?	0.390076	1
5047	DAZAP2	1835.35	1258.46	2412.25	1.91683	0.938723	0.390093	1
16995	SMYD4	19.4776	36.4888	2.46651	0.0675965	-3.88691	0.39013	1
15688	GZF1	19.4776	36.4888	2.46651	0.0675965	-3.88691	0.39013	1
[truncated: 22,762 more rows]

## Sheet: pval>0.2
	id	baseMean	jur-doc	jur+doc	foldChange	log2FoldChange	pval	padj
3503	MYO7B	130.954	261.908	0	0	#NAME?	0.000279676	0.404843
6809	GSTO1	128.927	257.854	0	0	#NAME?	0.000304374	0.404843
11361	TSPAN7	111.088	222.176	0	0	#NAME?	0.000667518	0.626721	Loss of TSPAN7 is associated with metastasis in clear-cell renal cell carcinoma.
9772	CD1A	107.439	214.878	0	0	#NAME?	0.000791436	0.66515
10551	SNRPN	96.0871	192.174	0	0	#NAME?	0.0013759	1
6850	NDUFA11	94.0599	188.12	0	0	#NAME?	0.00152466	1
789	GUK1	86.7622	173.524	0	0	#NAME?	0.00222972	1
11568	NDUFA9	79.8699	159.74	0	0	#NAME?	0.00324409	1
16953	WDR34	72.5721	145.144	0	0	#NAME?	0.00491392	1
13316	UQCRQ	71.7613	143.523	0	0	#NAME?	0.00515223	1	This protein is a small core-associated protein and a subunit of ubiquinol-cytochrome c reductase complex III, which is part of the mitochondrial respiratory chain. [provided by RefSeq, Jul 2008]
16170	ANKRD36B	70.1395	140.279	0	0	#NAME?	0.00566836	1
9773	CD1B	68.9232	137.846	0	0	#NAME?	0.00609321	1	This gene encodes a member of the CD1 family of transmembrane glycoproteins, which are structurally related to the major histocompatibility complex (MHC) proteins and form heterodimers with beta-2-microglobulin.
10498	SEPW1	64.8689	129.738	0	0	#NAME?	0.00778619	1
22612	RP11-620J15.3	52.706	105.412	0	0	#NAME?	0.0169423	1
3943	SKA2	50.6789	101.358	0	0	#NAME?	0.0194126	1
4556	AEBP1	48.6517	97.3034	0	0	#NAME?	0.0222871	1
11915	PTPRCAP	47.8408	95.6817	0	0	#NAME?	0.0235661	1
2593	RPAIN	47.03	94.0599	0	0	#NAME?	0.0249266	1
12177	PRAME	46.6245	93.2491	0	0	#NAME?	0.0256391	1
11705	FAT1	45.0028	90.0056	0	0	#NAME?	0.0287228	1	which encodes a tumor suppressor essential for controlling cell proliferation during Drosophila development.
22458	HHIP-AS1	43.3811	86.7622	0	0	#NAME?	0.0322207	1
2977	C6orf48	42.1648	84.3296	0	0	#NAME?	0.0351523	1
16617	MRPL36	41.7594	83.5187	0	0	#NAME?	0.0361939	1
15850	PVRIG	41.7594	83.5187	0	0	#NAME?	0.0361939	1
13281	EID1	41.7594	83.5187	0	0	#NAME?	0.0361939	1
11898	LGALS3BP	41.7594	83.5187	0	0	#NAME?	0.0361939	1
19562	SNHG3	40.9485	81.897	0	0	#NAME?	0.0383806	1
6395	PET100	40.9485	81.897	0	0	#NAME?	0.0383806	1
7363	NDUFC2	40.1377	80.2753	0	0	#NAME?	0.0407136	1
7012	BID	40.1377	80.2753	0	0	#NAME?	0.0407136	1
19079	MRFAP1L1	39.7322	79.4644	0	0	#NAME?	0.0419383	1
16958	GADD45GIP1	39.3268	78.6536	0	0	#NAME?	0.0432037	1
10111	LAIR1	38.9214	77.8427	0	0	#NAME?	0.0445111	1
18615	MRPL55	38.5159	77.0319	0	0	#NAME?	0.0458623	1
9095	TMBIM4	37.7051	75.4101	0	0	#NAME?	0.048702	1	The tmbim4 may participate in cell death regulation by interacting with proteins of Bcl-2 family, promoting tumor metastasis, which is deduced from the evolutionary conservation of the membrane protein family containing multiple membrane spanning segments
22485	LOC100506548	36.8942	73.7884	0	0	#NAME?	0.0517361	1
12349	DNPH1	36.4888	72.9775	0	0	#NAME?	0.0533306	1	This gene was identified on the basis of its stimulation by c-Myc protein. The latter is a transcription factor that participates in the regulation of cell proliferation, differentiation, and apoptosis. The exact function of this gene is not known but studies in rat suggest a role in cellular proliferation and c-Myc-mediated transformation. Two alternative transcripts encoding different proteins …
11322	NDUFB1	36.4888	72.9775	0	0	#NAME?	0.0533306	1
6673	CD84	36.0833	72.1667	0	0	#NAME?	0.0549792	1
497	LDLR	36.0833	72.1667	0	0	#NAME?	0.0549792	1
447	ALB	35.6779	71.3558	0	0	#NAME?	0.0566839	1
9108	DFFB	35.2725	70.545	0	0	#NAME?	0.0584469	1	DNA fragmentation factor (DFF) is a heterodimeric protein of 40-kD (DFFB) and 45-kD (DFFA) subunits. DFFA is the substrate for caspase-3 and triggers DNA fragmentation during apoptosis.
16921	TMEM261	34.867	69.7341	0	0	#NAME?	0.0602703	1
10151	MAP1A	34.4616	68.9232	0	0	#NAME?	0.0621562	1
3383	GJC1	33.2453	66.4907	0	0	#NAME?	0.0682136	1
4769	C7orf50	32.8399	65.6798	0	0	#NAME?	0.0703742	1
14745	CISD1	32.029	64.0581	0	0	#NAME?	0.074924	1
10053	ITGAE	31.2182	62.4363	0	0	#NAME?	0.079798	1	The αE(CD103)β7 integrin interacts with oral and skin keratinocytes in an E-cadherin-independent manner*.
9068	NPIPA7	31.2182	62.4363	0	0	#NAME?	0.079798	1
13191	NDUFAF4	30.8127	61.6255	0	0	#NAME?	0.0823643	1
11109	SERPINB9	30.8127	61.6255	0	0	#NAME?	0.0823643	1
6430	KXD1	30.4073	60.8146	0	0	#NAME?	0.0850211	1
12629	SLC19A2	30.0019	60.0038	0	0	#NAME?	0.087772	1
15092	C12orf5	29.191	58.382	0	0	#NAME?	0.0935702	1
15030	ACN9	29.191	58.382	0	0	#NAME?	0.0935702	1
10211	NBN	29.191	58.382	0	0	#NAME?	0.0935702	1
4601	CRYZ	28.7856	57.5712	0	0	#NAME?	0.0966253	1	zeta-Crystallin is a bcl-2 mRNA binding protein involved in bcl-2 overexpression in T-cell acute lymphocytic leukemia.
16268	MRPS26	28.3802	56.7603	0	0	#NAME?	0.0997895	1
7013	BIK	28.3802	56.7603	0	0	#NAME?	0.0997895	1
6185	MTIF3	27.9747	55.9495	0	0	#NAME?	0.103067	1
4188	TSTD1	27.9747	55.9495	0	0	#NAME?	0.103067	1
2823	RUSC1-AS1	27.9747	55.9495	0	0	#NAME?	0.103067	1
15737	EXO5	27.5693	55.1386	0	0	#NAME?	0.106463	1
2098	FAM227A	27.5693	55.1386	0	0	#NAME?	0.106463	1
1105	GATA3	27.5693	55.1386	0	0	#NAME?	0.106463	1
11172	BAG2	27.1639	54.3277	0	0	#NAME?	0.109981	1	BCL2-associated athanogene 2
9775	CD1D	26.7584	53.5169	0	0	#NAME?	0.113626	1
8901	IFT122	26.7584	53.5169	0	0	#NAME?	0.113626	1
8890	SURF2	26.7584	53.5169	0	0	#NAME?	0.113626	1
6341	VSIG1	26.7584	53.5169	0	0	#NAME?	0.113626	1
2375	CBWD5	26.7584	53.5169	0	0	#NAME?	0.113626	1
14185	TMEM69	26.353	52.706	0	0	#NAME?	0.117403	1
3941	ATP6V0E2	26.353	52.706	0	0	#NAME?	0.117403	1
3508	UNC119B	26.353	52.706	0	0	#NAME?	0.117403	1
3400	FBXO41	26.353	52.706	0	0	#NAME?	0.117403	1
1169	MTFP1	26.353	52.706	0	0	#NAME?	0.117403	1
15660	TFB2M	25.9476	51.8951	0	0	#NAME?	0.121317	1
15502	TSPYL4	25.9476	51.8951	0	0	#NAME?	0.121317	1
3790	HILPDA	25.5421	51.0843	0	0	#NAME?	0.125373	1
5291	GSTK1	25.1367	50.2734	0	0	#NAME?	0.129578	1
13194	CHMP4A	24.7313	49.4626	0	0	#NAME?	0.133936	1
12968	TTC33	24.7313	49.4626	0	0	#NAME?	0.133936	1
4328	ARIH2OS	24.7313	49.4626	0	0	#NAME?	0.133936	1
3621	DDT	24.7313	49.4626	0	0	#NAME?	0.133936	1
17031	ZNF518B	24.3258	48.6517	0	0	#NAME?	0.138454	1
1601	WBP5	24.3258	48.6517	0	0	#NAME?	0.138454	1
20611	C7orf13	23.9204	47.8408	0	0	#NAME?	0.143138	1
17390	LYPLAL1	23.9204	47.8408	0	0	#NAME?	0.143138	1
14673	GIMAP4	23.9204	47.8408	0	0	#NAME?	0.143138	1
8245	TP53I11	23.9204	47.8408	0	0	#NAME?	0.143138	1	p53
5941	C21orf62	23.9204	47.8408	0	0	#NAME?	0.143138	1
2937	CKLF	23.9204	47.8408	0	0	#NAME?	0.143138	1	CKLF1 can induce proliferation and inhibit apoptosis of human vascular smooth muscle cell through the down-regulation of Bax and Caspase-3 and the up-regulation of Bcl-2 expression.
11512	MRPL33	23.515	47.03	0	0	#NAME?	0.147995	1
5951	TYW3	23.515	47.03	0	0	#NAME?	0.147995	1
21731	CTBP1-AS2	23.1096	46.2191	0	0	#NAME?	0.153031	1
19509	DLEU2L	23.1096	46.2191	0	0	#NAME?	0.153031	1
16964	RFT1	23.1096	46.2191	0	0	#NAME?	0.153031	1
14668	CCDC91	23.1096	46.2191	0	0	#NAME?	0.153031	1
12917	PXDN	23.1096	46.2191	0	0	#NAME?	0.153031	1
4253	UPK3BL	23.1096	46.2191	0	0	#NAME?	0.153031	1
3040	USP44	23.1096	46.2191	0	0	#NAME?	0.153031	1
2675	C18orf32	23.1096	46.2191	0	0	#NAME?	0.153031	1
2468	ZNF16	23.1096	46.2191	0	0	#NAME?	0.153031	1
2030	DUXA	23.1096	46.2191	0	0	#NAME?	0.153031	1
8764	ZNF3	22.7041	45.4083	0	0	#NAME?	0.158252	1
262	PCBD1	22.7041	45.4083	0	0	#NAME?	0.158252	1
8229	MIS12	22.2987	44.5974	0	0	#NAME?	0.163668	1
6932	ZMYM6NB	22.2987	44.5974	0	0	#NAME?	0.163668	1
3317	FAM177A1	22.2987	44.5974	0	0	#NAME?	0.163668	1
18896	C19orf54	21.8933	43.7865	0	0	#NAME?	0.169284	1
14302	HAUS7	21.8933	43.7865	0	0	#NAME?	0.169284	1
14155	TRAT1	21.8933	43.7865	0	0	#NAME?	0.169284	1	The role of membrane-associated adaptors in T cell receptor signalling.
426	RAG1	21.8933	43.7865	0	0	#NAME?	0.169284	1
15263	KIAA1430	21.4878	42.9757	0	0	#NAME?	0.17511	1
14150	HSD17B7	21.4878	42.9757	0	0	#NAME?	0.17511	1
13339	SIT1	21.0824	42.1648	0	0	#NAME?	0.181152	1	The transmembrane adaptor protein SIT inhibits TCR-mediated signaling.
9746	BMP7	21.0824	42.1648	0	0	#NAME?	0.181152	1
6309	BEX2	21.0824	42.1648	0	0	#NAME?	0.181152	1	NGF/BEX2/NF-kappaB pathway is involved in regulating apoptosis in breast cancer cells and in modulating response to tamoxifen in primary tumors
1735	ZNF761	21.0824	42.1648	0	0	#NAME?	0.181152	1
420	PECAM1	21.0824	42.1648	0	0	#NAME?	0.181152	1
23812	LOC441081	20.677	41.3539	0	0	#NAME?	0.18742	1
15848	C7orf26	20.677	41.3539	0	0	#NAME?	0.18742	1
14800	DHTKD1	20.677	41.3539	0	0	#NAME?	0.18742	1
6179	C22orf39	20.677	41.3539	0	0	#NAME?	0.18742	1
14231	TIMMDC1	20.2715	40.5431	0	0	#NAME?	0.193923	1
2324	IQCB1	20.2715	40.5431	0	0	#NAME?	0.193923	1
2208	TLR10	20.2715	40.5431	0	0	#NAME?	0.193923	1
10791	HIST1H4C	292.527	583.82	1.23326	0.00211239	-8.88691	8.75e-06	0.0698265
4683	LEF1	269.823	538.412	1.23326	0.00229054	-8.77009	1.43e-05	0.0759633
14177	MZB1	163.6	325.966	1.23326	0.00378338	-8.04611	0.000258267	0.404843
3111	CD1E	292.738	583.01	2.46651	0.00423065	-7.8849	2.1e-05	0.0837328
5326	TMEM106C	132.382	263.53	1.23326	0.00467975	-7.73935	0.000791795	0.66515
20802	FAM211A-AS1	260.304	518.141	2.46651	0.00476032	-7.71473	4.17e-05	0.133072
672	CD3E	90.2168	179.2	1.23326	0.00688199	-7.18296	0.00484612	1
4266	SH2D1A	87.3788	173.524	1.23326	0.0071071	-7.13652	0.0055578	1
4435	C14orf2	84.9462	168.659	1.23326	0.00731212	-7.09549	0.0062612	1
9468	TAL1	84.1354	167.037	1.23326	0.00738311	-7.08156	0.00651726	1	T-cell acute lymphocytic leukemia 1 [Homo sapiens(human)]
6689	NDUFS5	160.568	318.669	2.46651	0.00774005	-7.01344	0.000601153	0.599688
6541	LDHB	657.077	1303.05	11.0993	0.00851791	-6.87528	5.26e-06	0.0698265
10685	UNG	71.9725	142.712	1.23326	0.00864159	-6.85449	0.0121599	1
11221	COX6A1	281.808	558.684	4.93302	0.00882973	-6.82342	8.56e-05	0.195132
19685	SNHG5	69.5399	137.846	1.23326	0.00894659	-6.80445	0.013848	1
1125	CENPM	66.7018	132.17	1.23326	0.0093308	-6.74378	0.0161534	1
12340	SIVA1	129.349	256.232	2.46651	0.00962608	-6.69884	0.00177018	1
6025	ANKRD36	189.564	375.429	3.69977	0.00985478	-6.66496	0.000445684	0.508112
4318	CD99	125.295	248.124	2.46651	0.00994066	-6.65244	0.00206026	1
11323	NDUFB2	62.6475	124.062	1.23326	0.00994066	-6.65244	0.0202174	1
2174	LAT	61.8367	122.44	1.23326	0.0100723	-6.63346	0.021159	1	The protein encoded by this gene is phosphorylated by ZAP-70/Syk protein tyrosine kinases following activation of the T-cell antigen receptor (TCR) signal transduction pathway. T
5541	C12orf75	61.0258	120.818	1.23326	0.0102075	-6.61422	0.0221492	1
9	ADA	351.965	696.53	7.39954	0.0106234	-6.55661	5.84e-05	0.155277
14507	MRPL20	58.1878	115.142	1.23326	0.0107107	-6.5448	0.0260388	1
12116	TBCD	56.1606	111.088	1.23326	0.0111016	-6.49309	0.029277	1
15717	ELOVL4	52.9172	104.601	1.23326	0.0117901	-6.40628	0.0354189	1
8999	BCL11B	52.9172	104.601	1.23326	0.0117901	-6.40628	0.0354189	1
671	CD3D	254.45	502.734	6.16628	0.0122655	-6.34925	0.000230278	0.404843
10452	RNH1	50.89	100.547	1.23326	0.0122655	-6.34925	0.0399694	1
7973	PMEPA1	50.4846	99.736	1.23326	0.0123652	-6.33757	0.0409544	1
12617	ZNF22	100.158	197.85	2.46651	0.0124666	-6.32579	0.005652	1
6691	NDUFC1	48.4575	95.6817	1.23326	0.0128892	-6.2777	0.0462956	1
9471	COMMD6	48.052	94.8708	1.23326	0.0129993	-6.26542	0.0474529	1
14393	DCAF16	47.6466	94.0599	1.23326	0.0131114	-6.25304	0.048642	1
13885	RSL1D1	141.724	279.747	3.69977	0.0132254	-6.24055	0.00191381	1
4401	ACSF3	47.2412	93.2491	1.23326	0.0132254	-6.24055	0.0498637	1
6785	MRPS35	46.4303	91.6274	1.23326	0.0134595	-6.21523	0.0524091	1
7509	TGOLN2	45.214	89.1948	1.23326	0.0138265	-6.17641	0.0564975	1
4464	TMEM14B	44.8086	88.3839	1.23326	0.0139534	-6.16324	0.0579367	1
16614	MRPS6	44.4032	87.5731	1.23326	0.0140826	-6.14994	0.0594161	1
13299	FAM162A	44.4032	87.5731	1.23326	0.0140826	-6.14994	0.0594161	1
14127	ATPIF1	86.7792	171.092	2.46651	0.0144163	-6.11615	0.0102001	1
45	BRCA2	43.1869	85.1405	1.23326	0.014485	-6.1093	0.0641072	1
955	LSS	42.7814	84.3296	1.23326	0.0146242	-6.09549	0.0657595	1
12305	TRIM38	42.376	83.5187	1.23326	0.0147662	-6.08156	0.0674583	1
13163	MRPL42	41.9706	82.7079	1.23326	0.014911	-6.06748	0.069205	1
4821	TCF7	165.044	325.156	4.93302	0.0151713	-6.04251	0.00141285	1
8923	ZNHIT3	41.1597	81.0862	1.23326	0.0152092	-6.03891	0.0728482	1
8618	ABHD10	40.7543	80.2753	1.23326	0.0153628	-6.02441	0.0747476	1
4705	RAD51AP1	40.7543	80.2753	1.23326	0.0153628	-6.02441	0.0747476	1
16325	ISG20L2	40.3488	79.4644	1.23326	0.0155196	-6.00977	0.076701	1
7262	NDUFB5	40.3488	79.4644	1.23326	0.0155196	-6.00977	0.076701	1
22005	CRNDE	38.3217	75.4101	1.23326	0.016354	-5.93421	0.0873372	1
4819	AHI1	38.3217	75.4101	1.23326	0.016354	-5.93421	0.0873372	1
4953	NPIPB5	114.56	225.42	3.69977	0.0164128	-5.92903	0.00504176	1
2413	DUT	76.238	150.009	2.46651	0.0164424	-5.92644	0.0167228	1
9163	HJURP	37.9163	74.5993	1.23326	0.0165317	-5.91862	0.0896509	1
1753	CXCR4	113.343	222.987	3.69977	0.0165919	-5.91338	0.00528017	1
20348	PSMD5-AS1	37.5108	73.7884	1.23326	0.0167134	-5.90285	0.0920312	1
14625	COA1	37.1054	72.9775	1.23326	0.0168991	-5.88691	0.0944802	1
4424	CDCA7L	35.4837	69.7341	1.23326	0.0176851	-5.82132	0.105006	1
9831	COX4I1	243.115	477.597	8.63279	0.0180755	-5.78982	0.000578531	0.599688
2402	CHI3L2	33.862	66.4907	1.23326	0.0185478	-5.75261	0.11681	1
9438	NAPRT1	33.4565	65.6798	1.23326	0.0187768	-5.73491	0.11998	1
6197	MFNG	32.6457	64.0581	1.23326	0.0192522	-5.69884	0.126601	1
3178	UHRF1	159.579	312.993	6.16628	0.019701	-5.66558	0.0023883	1
7847	TMEM126A	31.8348	62.4363	1.23326	0.0197522	-5.66184	0.133618	1
2624	BABAM1	31.8348	62.4363	1.23326	0.0197522	-5.66184	0.133618	1
17268	DTX3L	31.4294	61.6255	1.23326	0.0200121	-5.64298	0.137282	1
14462	SLC25A38	31.4294	61.6255	1.23326	0.0200121	-5.64298	0.137282	1
2151	OCIAD2	93.4772	183.255	3.69977	0.0201892	-5.63027	0.0116671	1
14055	CHCHD2	373.098	731.397	14.7991	0.020234	-5.62708	0.000231115	0.404843
10574	SRP14	186.549	365.699	7.39954	0.020234	-5.62708	0.00157407	1
10600	TAPBP	31.0239	60.8146	1.23326	0.0202789	-5.62387	0.141054	1
4011	TTI2	31.0239	60.8146	1.23326	0.0202789	-5.62387	0.141054	1
2058	KNOP1	30.2131	59.1929	1.23326	0.0208345	-5.58488	0.148936	1
9971	GTF3A	120.447	235.961	4.93302	0.0209061	-5.57993	0.00595824	1
6294	NDUFB4	60.0207	117.575	2.46651	0.0209782	-5.57496	0.0377896	1
23278	AC159540.1	29.8076	58.382	1.23326	0.0211239	-5.56498	0.153052	1
20062	LRRC37BP1	29.8076	58.382	1.23326	0.0211239	-5.56498	0.153052	1
20187	DANCR	59.2099	115.953	2.46651	0.0212716	-5.55493	0.0394337	1
4785	NXPE3	59.2099	115.953	2.46651	0.0212716	-5.55493	0.0394337	1
4523	RASGRP1	57.9936	113.521	2.46651	0.0217274	-5.52434	0.0420489	1
13184	NUDT5	28.9968	56.7603	1.23326	0.0217274	-5.52434	0.161656	1
3796	FAM210A	28.9968	56.7603	1.23326	0.0217274	-5.52434	0.161656	1
14424	CMTM6	57.5881	112.71	2.46651	0.0218837	-5.514	0.0429625	1
9492	FDFT1	226.298	442.73	9.86605	0.0222845	-5.48781	0.00109093	0.870614
15084	PITHD1	56.3718	110.277	2.46651	0.0223665	-5.48252	0.0458363	1
6269	WDR76	56.3718	110.277	2.46651	0.0223665	-5.48252	0.0458363	1
6177	GSDMD	28.1859	55.1386	1.23326	0.0223665	-5.48252	0.170778	1
19460	SNHG6	27.7805	54.3277	1.23326	0.0227003	-5.46114	0.175544	1
13730	USP22	82.936	162.172	3.69977	0.0228138	-5.45395	0.0183327	1
15523	FASTKD5	27.3751	53.5169	1.23326	0.0230442	-5.43945	0.180452	1
8492	ZNF512	26.9696	52.706	1.23326	0.0233988	-5.41742	0.185506	1
2043	SPIN4	26.9696	52.706	1.23326	0.0233988	-5.41742	0.185506	1
10199	MVD	53.1284	103.79	2.46651	0.0237644	-5.39506	0.0545823	1
6699	NDUFA2	53.1284	103.79	2.46651	0.0237644	-5.39506	0.0545823	1
9386	MON1B	26.5642	51.8951	1.23326	0.0237644	-5.39506	0.190711	1
6250	VARS2	26.5642	51.8951	1.23326	0.0237644	-5.39506	0.190711	1
18686	HKR1	26.1588	51.0843	1.23326	0.0241416	-5.37234	0.196071	1
3387	SPIDR	26.1588	51.0843	1.23326	0.0241416	-5.37234	0.196071	1
22557	SLMO2-ATP5E	100.175	195.418	4.93302	0.0252435	-5.30794	0.0126211	1
6117	DTYMK	49.0741	95.6817	2.46651	0.0257783	-5.2777	0.0681723	1
3311	ZAP70	97.7428	190.552	4.93302	0.025888	-5.27157	0.0138748	1	This gene encodes an enzyme belonging to the protein tyrosine kinase family, and it plays a role in T-cell development and lymphocyte activation. This enzyme, which is phosphorylated on tyrosine residues upon T-cell antigen receptor (TCR) stimulation
13242	SYCP2	48.6687	94.8708	2.46651	0.0259986	-5.26542	0.0697221	1
14575	RFWD3	71.9894	140.279	3.69977	0.0263743	-5.24472	0.0300473	1
2438	RPS26	381.646	743.56	19.7321	0.0265373	-5.23583	0.000440432	0.508112
16555	NTPCR	47.4524	92.4382	2.46651	0.0266828	-5.22795	0.0746062	1
18837	RPS19BP1	70.7731	137.846	3.69977	0.0268398	-5.21948	0.0317943	1
3952	CENPN	69.9623	136.225	3.69977	0.0271593	-5.20241	0.0330211	1
6761	MTRNR2L9	206.238	401.377	11.0993	0.0276531	-5.17641	0.0021635	1
16173	GRPEL1	44.6144	86.7622	2.46651	0.0284284	-5.13652	0.0875107	1
8173	DDX11	44.6144	86.7622	2.46651	0.0284284	-5.13652	0.0875107	1
23438	FGD5-AS1	42.1818	81.897	2.46651	0.0301172	-5.05327	0.100507	1
1162	MAD2L1BP	42.1818	81.897	2.46651	0.0301172	-5.05327	0.100507	1
14647	ADI1	41.3709	80.2753	2.46651	0.0307257	-5.02441	0.105291	1
13525	ZBED4	40.9655	79.4644	2.46651	0.0310392	-5.00977	0.107774	1
7466	TTF1	40.9655	79.4644	2.46651	0.0310392	-5.00977	0.107774	1
12674	ATP5I	81.5255	158.118	4.93302	0.0311984	-5.00239	0.0268068	1
18148	C11orf31	140.947	273.26	8.63279	0.0315918	-4.98431	0.00726935	1
12120	TSNAX	79.9038	154.875	4.93302	0.0318517	-4.97248	0.0287087	1
12713	NUP50	98.3594	190.552	6.16628	0.03236	-4.94964	0.0180881	1
21982	THAP9-AS1	39.3438	76.221	2.46651	0.03236	-4.94964	0.118359	1
14947	C19orf10	39.3438	76.221	2.46651	0.03236	-4.94964	0.118359	1
5161	GNAL	38.9383	75.4101	2.46651	0.032708	-4.93421	0.121177	1
1691	SHISA2	38.9383	75.4101	2.46651	0.032708	-4.93421	0.121177	1
11319	NDUFA1	38.5329	74.5993	2.46651	0.0330635	-4.91862	0.124067	1
17571	C11orf82	56.583	109.466	3.69977	0.0337982	-4.88691	0.0630023	1
12058	ACAT2	149.266	288.667	9.86605	0.034178	-4.87079	0.00720157	1
13393	TMEM97	55.7722	107.845	3.69977	0.0343065	-4.86538	0.0656033	1
13240	SLC25A15	55.7722	107.845	3.69977	0.0343065	-4.86538	0.0656033	1
15864	CCDC86	36.9112	71.3558	2.46651	0.0345664	-4.85449	0.136387	1
4661	THAP5	36.5057	70.545	2.46651	0.0349637	-4.838	0.139669	1
9620	XRCC6	217.413	420.026	14.7991	0.0352337	-4.8269	0.00312328	1
11222	COX6C	162.857	314.614	11.0993	0.0352791	-4.82504	0.00617817	1
7581	CASP2	90.2508	174.335	6.16628	0.0353702	-4.82132	0.0246471	1
7740	NUSAP1	72.2006	139.468	4.93302	0.0353702	-4.82132	0.0400324	1
11567	NDUFA7	54.1505	104.601	3.69977	0.0353702	-4.82132	0.0711636	1
9029	NDUFA5	36.1003	69.7341	2.46651	0.0353702	-4.82132	0.143034	1
4750	TMEM106B	36.1003	69.7341	2.46651	0.0353702	-4.82132	0.143034	1
12123	UQCRH	107.49	207.581	7.39954	0.0356466	-4.81009	0.0167294	1
7116	CCP110	53.745	103.79	3.69977	0.0356466	-4.81009	0.0726325	1
15248	KLHL8	35.6949	68.9232	2.46651	0.0357864	-4.80445	0.146487	1
14039	GINS2	53.3396	102.979	3.69977	0.0359273	-4.79878	0.0741345	1
24238	MIR6723	222.489	428.946	16.0323	0.0373761	-4.74174	0.00335676	1
15988	IPO4	34.0732	65.6798	2.46651	0.0375536	-4.73491	0.161213	1
2204	MSMO1	84.9802	163.794	6.16628	0.0376465	-4.73134	0.0303143	1
19422	LOC606724	50.907	98.1143	3.69977	0.0377088	-4.72896	0.0838863	1
13083	ALG6	33.6677	64.8689	2.46651	0.038023	-4.71698	0.165136	1
11092	DNAJC25-GNG10	33.6677	64.8689	2.46651	0.038023	-4.71698	0.165136	1
13909	RRP7A	66.5246	128.116	4.93302	0.0385043	-4.69884	0.0515246	1
7041	HIRIP3	33.2623	64.0581	2.46651	0.0385043	-4.69884	0.169161	1
2294	FPGS	33.2623	64.0581	2.46651	0.0385043	-4.69884	0.169161	1
1730	C4orf46	33.2623	64.0581	2.46651	0.0385043	-4.69884	0.169161	1
9753	BSG	98.5706	189.742	7.39954	0.038998	-4.68046	0.0229561	1
427	RFX5	32.8569	63.2472	2.46651	0.038998	-4.68046	0.17329	1
8089	GYPC	32.4514	62.4363	2.46651	0.0395044	-4.66184	0.177527	1
7616	ANAPC13	64.4974	124.062	4.93302	0.0397626	-4.65244	0.0564707	1
2015	IL32	160.23	308.127	12.3326	0.0400242	-4.64298	0.00805126	1
12322	RNASEH2A	32.046	61.6255	2.46651	0.0400242	-4.64298	0.181873	1
1858	ZNF766	47.6636	91.6274	3.69977	0.0403784	-4.63027	0.0991144	1
8449	TFAM	31.6406	60.8146	2.46651	0.0405579	-4.62387	0.186333	1
19935	ZFAS1	46.8527	90.0056	3.69977	0.041106	-4.60451	0.103372	1
13462	CEP104	31.2351	60.0038	2.46651	0.041106	-4.60451	0.190908	1
4425	ZNF84	31.2351	60.0038	2.46651	0.041106	-4.60451	0.190908	1
3767	PUS7L	31.2351	60.0038	2.46651	0.041106	-4.60451	0.190908	1
7916	CDH4	30.8297	59.1929	2.46651	0.0416691	-4.58488	0.195603	1
6385	RBM41	30.4243	58.382	2.46651	0.0422478	-4.56498	0.200419	1
2383	SC5D	30.4243	58.382	2.46651	0.0422478	-4.56498	0.200419	1
8457	HAUS6	45.231	86.7622	3.69977	0.0426426	-4.55156	0.112492	1
3874	HIGD1A	44.8255	85.9513	3.69977	0.0430449	-4.53801	0.114905	1
2123	ZNF107	44.8255	85.9513	3.69977	0.0430449	-4.53801	0.114905	1
8286	CALCOCO2	59.2268	113.521	4.93302	0.0434549	-4.52434	0.071938	1
11752	HIST1H1D	44.4201	85.1405	3.69977	0.0434549	-4.52434	0.117374	1
16732	NFATC2IP	44.0147	84.3296	3.69977	0.0438727	-4.51053	0.1199	1
7346	SYNJ2BP-COX16	58.416	111.899	4.93302	0.0440847	-4.50358	0.0747036	1
8169	NDUFB3	43.6093	83.5187	3.69977	0.0442987	-4.49659	0.122484	1
11232	DBN1	58.0105	111.088	4.93302	0.0444064	-4.49309	0.0761297	1
11863	HLA-E	42.393	81.0862	3.69977	0.0456276	-4.45395	0.130603	1
9835	COX7A2	97.9709	187.309	8.63279	0.0460885	-4.43945	0.0290393	1
19728	SNHG1	41.9875	80.2753	3.69977	0.0460885	-4.43945	0.133437	1
1864	RNF187	41.9875	80.2753	3.69977	0.0460885	-4.43945	0.133437	1
8456	SLC25A10	41.5821	79.4644	3.69977	0.0465588	-4.4248	0.136336	1
15866	WDR18	40.7712	77.8427	3.69977	0.0475288	-4.39506	0.142338	1
17136	CDCA5	67.5466	128.927	6.16628	0.0478277	-4.38601	0.0621806	1
59	CD3G	67.5466	128.927	6.16628	0.0478277	-4.38601	0.0621806	1
10158	CD46	39.9604	76.221	3.69977	0.04854	-4.36468	0.148624	1
4041	NBPF16	79.5153	151.631	7.39954	0.0487996	-4.35699	0.0469737	1
9732	ATP5O	131.039	249.745	12.3326	0.0493805	-4.33991	0.0177616	1
9155	ABI2	52.3345	99.736	4.93302	0.0494608	-4.33757	0.0995315	1
3066	SUMF2	78.299	149.199	7.39954	0.0495952	-4.33365	0.049264	1
10571	SQLE	51.9291	98.9251	4.93302	0.0498662	-4.32579	0.101479	1
6144	GDPD1	38.7441	73.7884	3.69977	0.0501402	-4.31789	0.158615	1
7431	ZNF587	38.3387	72.9775	3.69977	0.0506974	-4.30195	0.162102	1
252	PNP	50.7128	96.4925	4.93302	0.0511234	-4.28987	0.107573	1
15829	MRP63	62.6815	119.197	6.16628	0.051732	-4.2728	0.0767012	1
13106	DPP7	37.5278	71.3558	3.69977	0.0518496	-4.26952	0.169324	1
14441	RNF125	49.0911	93.2491	4.93302	0.0529016	-4.24055	0.11632	1
14001	MRPS2	36.7169	69.7341	3.69977	0.0530554	-4.23636	0.176889	1
6907	CEP152	36.7169	69.7341	3.69977	0.0530554	-4.23636	0.176889	1
15444	ENOPH1	48.2802	91.6274	4.93302	0.0538379	-4.21523	0.120979	1
6637	HADH	71.8121	136.225	7.39954	0.0543186	-4.20241	0.063752	1
23308	STAG3L1	35.9061	68.1124	3.69977	0.0543186	-4.20241	0.184812	1
1223	AKAP2	83.3754	158.118	8.63279	0.0545971	-4.19503	0.0491506	1
22572	SNHG16	106.502	201.905	11.0993	0.054973	-4.18513	0.0314683	1
4836	TVP23C	35.5006	67.3015	3.69977	0.054973	-4.18513	0.188914	1
1590	HMCES	35.0952	66.4907	3.69977	0.0556434	-4.16764	0.193112	1
1171	ATP5J2	80.9428	153.253	8.63279	0.0563304	-4.14994	0.0538138	1
5574	MDM2	46.253	87.5731	4.93302	0.0563304	-4.14994	0.133525	1
14186	MRPL37	57.4109	108.655	6.16628	0.0567508	-4.13922	0.0967217	1
16502	RNASEH2C	45.8476	86.7622	4.93302	0.0568568	-4.13652	0.136198	1
9415	MRPS27	45.8476	86.7622	4.93302	0.0568568	-4.13652	0.136198	1
13478	TOX	68.5687	129.738	7.39954	0.0570345	-4.13202	0.0727018	1
11377	C21orf33	45.4422	85.9513	4.93302	0.0573932	-4.12298	0.138929	1
13817	NOL11	55.7891	105.412	6.16628	0.0584969	-4.09549	0.103973	1
9268	CCDC90B	44.2259	83.5187	4.93302	0.0590649	-4.08156	0.147477	1
14019	FAM96B	66.1361	124.873	7.39954	0.0592566	-4.07688	0.0803152	1
11043	B2M	370.041	698.152	41.9307	0.0600596	-4.05746	0.00399693	1
2713	THYN1	86.83	163.794	9.86605	0.0602345	-4.05327	0.0516144	1
3949	TROAP	43.415	81.897	4.93302	0.0602345	-4.05327	0.153488	1
9608	FABP5	140.997	265.963	16.0323	0.0602804	-4.05217	0.0214724	1
14702	PLCXD1	54.1674	102.169	6.16628	0.060354	-4.05041	0.111816	1
7480	IFI16	107.929	203.526	12.3326	0.0605944	-4.04467	0.0353303	1
16390	L3MBTL2	43.0096	81.0862	4.93302	0.0608368	-4.03891	0.15659	1
14759	MCM10	43.0096	81.0862	4.93302	0.0608368	-4.03891	0.15659	1
19557	PGM5P2	52.9511	99.736	6.16628	0.061826	-4.01564	0.118117	1
3802	TESPA1	41.7933	78.6536	4.93302	0.0627184	-3.99497	0.166306	1
9657	HSBP1	93.1227	175.146	11.0993	0.0633717	-3.98002	0.0487973	1
5965	HTATSF1	92.7173	174.335	11.0993	0.0636664	-3.97332	0.049467	1
6858	SUV39H2	51.3294	96.4925	6.16628	0.0639042	-3.96794	0.127121	1
1083	ECHDC1	40.9824	77.0319	4.93302	0.0640388	-3.96491	0.173138	1
19038	CBWD3	90.6901	170.281	11.0993	0.0651823	-3.93938	0.0529718	1
1743	ENAH	58.8384	110.277	7.39954	0.0670994	-3.89756	0.108868	1
8370	SLIRP	96.9828	181.633	12.3326	0.0678982	-3.88048	0.0499457	1
18146	IFNLR1	38.5499	72.1667	4.93302	0.068356	-3.87079	0.195479	1
8042	MCMBP	47.6805	89.1948	6.16628	0.0691328	-3.85449	0.150189	1
5701	MKI67	123.564	231.096	16.0323	0.0693753	-3.84943	0.0341954	1
344	TPI1	368.665	689.232	48.097	0.0697834	-3.84097	0.00593539	1
6760	MTRNR2L8	765.127	1430.36	99.8937	0.0698382	-3.83984	0.00254764	1
11067	E2F2	65.9419	123.251	8.63279	0.0700424	-3.83563	0.0958742	1
8663	SDHD	103.275	192.985	13.5658	0.0702946	-3.83044	0.047185	1
7176	NIP7	46.8697	87.5731	6.16628	0.070413	-3.82801	0.1559	1
14021	MRPS16	84.2032	157.307	11.0993	0.0705582	-3.82504	0.0661667	1
3100	NSL1	46.4642	86.7622	6.16628	0.0710711	-3.81459	0.158843	1
2767	NARF	46.4642	86.7622	6.16628	0.0710711	-3.81459	0.158843	1
2370	CD82	63.1039	117.575	8.63279	0.0734237	-3.76761	0.107321	1
16735	FAM136A	80.1489	149.199	11.0993	0.0743929	-3.74869	0.0762321	1
9502	ZWILCH	44.0317	81.897	6.16628	0.0752931	-3.73134	0.177785	1
3752	CKAP2	87.2524	162.172	12.3326	0.076046	-3.71698	0.0687204	1
17315	GTF3C6	52.3515	97.3034	7.39954	0.076046	-3.71698	0.1436	1
8044	NOL8	52.3515	97.3034	7.39954	0.076046	-3.71698	0.1436	1
1725	CISD2	43.6262	81.0862	6.16628	0.076046	-3.71698	0.181169	1
11570	NUCB2	243.496	452.461	34.5312	0.0763186	-3.71182	0.0134919	1
5565	CDK6	477.861	887.893	67.8291	0.0763933	-3.71041	0.0054312	1
442	BARD1	43.2208	80.2753	6.16628	0.0768142	-3.70248	0.184621	1
11601	SCD	144.68	268.395	20.9654	0.0781137	-3.67828	0.0320474	1
11880	INSIG1	108.563	201.094	16.0323	0.0797257	-3.64881	0.0521808	1
5201	FAM111A	66.5585	123.251	9.86605	0.0800484	-3.64298	0.108707	1
21801	WAC-AS1	58.2387	107.845	8.63279	0.0800484	-3.64298	0.130537	1
3145	LCK	139.41	257.854	20.9654	0.0813071	-3.62048	0.0363907	1
8932	MBD3	56.617	104.601	8.63279	0.0825306	-3.59893	0.139437	1
11816	YES1	48.2972	89.1948	7.39954	0.0829593	-3.59145	0.171226	1
18727	ZNF714	47.8917	88.3839	7.39954	0.0837204	-3.57828	0.174285	1
251	NME1	119.527	220.554	18.4988	0.0838743	-3.57563	0.0485446	1
11301	IDI1	63.7205	117.575	9.86605	0.0839129	-3.57496	0.121159	1
12933	LETM1	54.9952	101.358	8.63279	0.0851715	-3.55348	0.148992	1
4404	POLD2	109.18	201.094	17.2656	0.0858584	-3.5419	0.0576491	1
2570	UBE2V1	92.54	170.281	14.7991	0.0869097	-3.52434	0.0747872	1
13198	UBE2T	69.2023	127.305	11.0993	0.0871865	-3.51975	0.112835	1
14213	TM7SF3	45.4591	83.5187	7.39954	0.0885973	-3.49659	0.193902	1
15696	MRPS25	52.9681	97.3034	8.63279	0.0887204	-3.49459	0.161934	1
12481	JTB	75.0895	137.846	12.3326	0.0894659	-3.48252	0.103955	1
13623	RRP1B	60.0716	110.277	9.86605	0.0894659	-3.48252	0.139486	1
9832	COX5B	60.0716	110.277	9.86605	0.0894659	-3.48252	0.139486	1
4963	URM1	60.0716	110.277	9.86605	0.0894659	-3.48252	0.139486	1
190	IL2RG	201.525	369.753	33.2979	0.0900545	-3.47306	0.0252976	1
2778	PRPS2	67.1751	123.251	11.0993	0.0900545	-3.47306	0.12152	1
12797	RALY	51.7518	94.8708	8.63279	0.0909952	-3.45807	0.170272	1
9456	ZKSCAN1	58.8553	107.845	9.86605	0.0914839	-3.45034	0.146241	1
3321	IKZF2	51.3464	94.0599	8.63279	0.0917797	-3.44568	0.173152	1
3676	TXNRD1	146.53	268.395	24.6651	0.0918985	-3.44381	0.0416066	1
3878	LRRC58	50.9409	93.2491	8.63279	0.0925778	-3.43319	0.176084	1
6845	MRPS18A	50.1301	91.6274	8.63279	0.0942163	-3.40788	0.182107	1
14188	MRPL51	171.701	313.803	29.5981	0.0943207	-3.40628	0.0347405	1
1013	TOMM5	78.1387	142.712	13.5658	0.0950575	-3.39506	0.10572	1
2104	ZNF793	63.9317	116.764	11.0993	0.0950575	-3.39506	0.136957	1
16081	SLC35E1	48.9138	89.1948	8.63279	0.0967859	-3.36906	0.191556	1
8333	KIAA1324	55.6119	101.358	9.86605	0.0973389	-3.36084	0.166031	1
524	CRX	48.5084	88.3839	8.63279	0.0976738	-3.35588	0.19482	1
12486	GLO1	54.801	99.736	9.86605	0.0989217	-3.33757	0.171414	1
5247	ATG13	68.1972	124.062	12.3326	0.0994066	-3.33052	0.13238	1
9109	NGFRAP1	120.566	218.933	22.1986	0.101395	-3.30195	0.0642449	1
18765	PDDC1	80.3771	145.955	14.7991	0.101395	-3.30195	0.109999	1
7609	PFKP	72.4627	131.36	13.5658	0.103272	-3.27547	0.128004	1
6528	RABL6	59.0665	107.034	11.0993	0.103699	-3.26952	0.164211	1
603	SELL	91.3407	165.416	17.2656	0.104377	-3.26013	0.0967493	1
9695	SLC25A6	252.711	457.326	48.097	0.10517	-3.2492	0.0259907	1
15414	XRCC5	173.551	313.803	33.2979	0.106111	-3.23636	0.0426331	1
13016	TXN2	57.8502	104.601	11.0993	0.106111	-3.23636	0.171898	1
4380	ORAI2	76.7282	138.657	14.7991	0.106731	-3.22795	0.123843	1
9727	ATP5F1	110.43	198.661	22.1986	0.111741	-3.16177	0.0833564	1
1514	ZWINT	71.0522	127.305	14.7991	0.116249	-3.10471	0.149286	1
13405	DNTTIP2	88.7139	158.929	18.4988	0.116397	-3.10287	0.115366	1
3212	MZT1	70.6467	126.494	14.7991	0.116994	-3.09549	0.151308	1
9351	HSPH1	158.55	283.802	33.2979	0.117328	-3.09138	0.0573256	1
6756	CLSPN	134.595	240.826	28.3649	0.117782	-3.08581	0.0705746	1
11381	BAP1	64.3541	115.142	13.5658	0.117818	-3.08537	0.169133	1
11824	PAPSS1	63.9487	114.331	13.5658	0.118653	-3.07517	0.171532	1
16700	TXNDC17	57.2506	102.169	12.3326	0.120708	-3.05041	0.196244	1
12519	DDX18	68.2142	121.629	14.7991	0.121674	-3.03891	0.164081	1
13494	DHCR24	90.1413	160.551	19.7321	0.122903	-3.02441	0.12132	1
2488	SPN	72.8851	129.738	16.0323	0.123575	-3.01654	0.155179	1
7092	CPNE1	78.3669	139.468	17.2656	0.123796	-3.01397	0.143487	1
6409	ITM2A	117.145	208.391	25.8984	0.124278	-3.00836	0.0906845	1
11662	ATP2A3	222.11	394.89	49.3302	0.124922	-3.00091	0.0434535	1
4691	DNMT1	137.045	243.258	30.8314	0.126743	-2.98002	0.0777619	1
1463	CHD3	60.2998	107.034	13.5658	0.126743	-2.98002	0.194842	1
5910	RBM34	70.8579	125.684	16.0323	0.127561	-2.97074	0.165658	1
11235	DFFA	59.8943	106.223	13.5658	0.127711	-2.96905	0.197634	1
11987	AKAP9	116.951	206.77	27.1316	0.131217	-2.92998	0.0984863	1
3562	PRKDC	147.409	260.287	34.5312	0.132666	-2.91413	0.077106	1
7442	URGCP-MRPS24	62.5381	110.277	14.7991	0.134199	-2.89756	0.198612	1
3872	PTAR1	72.2854	127.305	17.2656	0.135623	-2.88232	0.173427	1
16091	NUP210	128.531	226.23	30.8314	0.136283	-2.87532	0.0938354	1
18462	CYP20A1	66.8036	117.575	16.0323	0.136358	-2.87452	0.18897	1
8177	DDX56	76.1455	133.792	18.4988	0.138266	-2.85449	0.16797	1
12661	KIF3A	65.9928	115.953	16.0323	0.138266	-2.85449	0.194042	1
15405	PPA1	166.304	291.91	40.6974	0.139418	-2.84251	0.0735253	1
724	DHFR	80.411	141.09	19.7321	0.139855	-2.838	0.160921	1
7674	HLA-A	69.8528	122.44	17.2656	0.141012	-2.82611	0.187233	1
7424	SSR4	68.6366	120.008	17.2656	0.143871	-2.79715	0.194574	1
19008	C19orf48	112.297	196.229	28.3649	0.14455	-2.79036	0.118505	1
1742	2014-09-02	81.8385	142.712	20.9654	0.146907	-2.76702	0.167478	1
11356	TBCA	105.193	183.255	27.1316	0.148054	-2.7558	0.131155	1
4861	NEDD1	70.8749	123.251	18.4988	0.150091	-2.73609	0.197325	1
455	APRT	140.939	244.88	36.9977	0.151085	-2.72657	0.100112	1
14122	RSL24D1	84.0768	145.955	22.1986	0.152092	-2.71698	0.16993	1
5841	EBNA1BP2	107.026	185.687	28.3649	0.152756	-2.7107	0.13454	1
9528	CLNS1A	74.3295	128.927	19.7321	0.153049	-2.70794	0.192662	1
1970	BIRC5	120.439	207.581	33.2979	0.16041	-2.64017	0.128345	1
9863	CTSD	167.765	288.667	46.8637	0.162345	-2.62286	0.0950446	1
6628	TFDP2	259.807	441.92	77.6951	0.175813	-2.50789	0.0750567	1
23672	UGDH-AS1	204.356	347.049	61.6628	0.177678	-2.49267	0.0935122	1
5670	LYAR	106.038	180.011	32.0647	0.178126	-2.48903	0.167281	1
23633	LINC00506	215.531	365.699	65.3626	0.178733	-2.48412	0.0904012	1
14140	CENPF	133.869	227.041	40.6974	0.179251	-2.47994	0.137313	1
8163	DDX21	100.151	169.47	30.8314	0.181928	-2.45856	0.180795	1
4367	ENOSF1	175.925	297.586	54.2633	0.182345	-2.45526	0.111284	1
13	ADSL	95.4798	161.361	29.5981	0.183428	-2.44672	0.190335	1
12529	PRDX3	158.457	267.584	49.3302	0.184354	-2.43945	0.123943	1
13963	APIP	98.1236	165.416	30.8314	0.186387	-2.42362	0.189781	1
2716	STAU1	105.844	178.39	33.2979	0.186658	-2.42153	0.178345	1
16240	TMX1	129.004	217.311	40.6974	0.187278	-2.41675	0.151414	1
9225	NOLC1	124.333	209.202	39.4642	0.188641	-2.40628	0.157894	1
21967	LOC100131257	139.774	235.15	44.3972	0.188804	-2.40504	0.143207	1
11653	ADRBK2	134.503	224.609	44.3972	0.197665	-2.33887	0.158467	1
414	OXCT1	104.433	174.335	34.5312	0.198073	-2.33589	0.194989	1
4947	FDPS	177.597	293.532	61.6628	0.210072	-2.25104	0.14054	1
8743	CDK5RAP3	169.066	278.936	59.1963	0.212221	-2.23636	0.148267	1
2511	PLD3	420.233	692.476	147.991	0.213712	-2.22626	0.0824108	1
12426	EBP	150.577	248.124	53.03	0.213724	-2.22618	0.163464	1
16424	CDCA7	128.633	211.635	45.6305	0.215609	-2.21351	0.186308	1
10557	SOX4	495.847	814.105	177.589	0.21814	-2.19667	0.079221	1
7859	TXN	301.787	493.815	109.76	0.222269	-2.16962	0.108633	1
9723	ATP1B3	159.125	260.287	57.963	0.222689	-2.1669	0.167423	1
4654	SRP9	309.313	505.167	113.46	0.224598	-2.15458	0.109306	1
10547	SNRPC	147.545	240.826	54.2633	0.225322	-2.14994	0.179913	1
8380	RAD23A	169.506	274.882	64.1293	0.233298	-2.09976	0.172536	1
11957	ABCC9	186.179	300.83	71.5289	0.237772	-2.07235	0.167225	1
3710	HMGCS1	169.311	273.26	65.3626	0.239195	-2.06374	0.179688	1
6557	ARHGDIB	1008.15	1626.59	389.709	0.239587	-2.06138	0.0760818	1
783	GSTP1	356.336	570.847	141.824	0.248446	-2.009	0.124202	1
2602	GLUL	278.695	445.163	112.226	0.252102	-1.98792	0.145542	1
3764	TMBIM6	295.985	471.111	120.859	0.256541	-1.96274	0.145678	1
3064	PSAP	220.582	348.67	92.4942	0.265277	-1.91443	0.181624	1
13953	POMP	202.093	317.858	86.3279	0.271593	-1.88048	0.198367	1
9687	AIF1	424.736	665.717	183.755	0.276026	-1.85713	0.142398	1
19544	MALAT1	1953.13	3026.95	879.312	0.290495	-1.78342	0.108949	1
19480	KCNQ1OT1	592.275	898.435	286.115	0.31846	-1.65082	0.17125	1
16966	SCGB3A1	21141	11745.3	30536.7	2.5999	1.37845	0.193657	1
8809	TUBA4A	3583.17	1953.37	5212.97	2.66871	1.41614	0.190274	1
18532	SIRPD	1567.91	850.594	2285.22	2.68662	1.42579	0.199598	1
9755	BTG1	3567.15	1922.55	5211.74	2.71084	1.43874	0.183583	1
8934	SMC1A	1522.09	818.159	2226.03	2.72077	1.44402	0.19475	1
10695	VIM	2753.43	1476.58	4030.28	2.72947	1.44862	0.183519	1
12277	SHFM1	2592.7	1388.2	3797.2	2.73535	1.45172	0.183378	1
5685	ROBO1	1141.05	607.335	1674.76	2.75756	1.46339	0.196212	1
16059	LPCAT1	6675.12	3519.95	9830.28	2.79273	1.48168	0.166907	1
12128	ARID1A	1599.42	840.863	2357.99	2.80424	1.48761	0.18105	1
15462	RBM25	1958.86	1025.74	2891.99	2.81941	1.4954	0.175119	1
5332	PPP1R12A	1406.53	736.262	2076.8	2.82074	1.49607	0.181452	1
10427	RBMS1	874.273	457.326	1291.22	2.82341	1.49744	0.194832	1
18233	ZNF584	1426.05	737.073	2115.03	2.8695	1.5208	0.1743	1
6741	NCOR1	1727.73	892.759	2562.71	2.87055	1.52133	0.170235	1
12103	HNRNPM	2814.08	1444.96	4183.2	2.89504	1.53358	0.159768	1
11622	ADAMTS4	1584.65	807.618	2361.69	2.92426	1.54807	0.164787	1
3303	SRSF1	1162.56	588.686	1736.42	2.94966	1.56055	0.168676	1
4674	HMGB2	8223.38	4152.42	12294.3	2.96076	1.56597	0.14402	1
16930	CDK11B	1034.97	522.195	1547.74	2.96391	1.5675	0.17012	1
518	TSC2	604.43	304.884	903.977	2.96499	1.56803	0.190601	1
13127	BAZ2B	861.915	431.378	1292.45	2.9961	1.58309	0.171937	1
2841	IAH1	2037.23	1018.44	3056.01	3.00067	1.58528	0.150924	1
11295	HNRNPAB	1086.42	542.466	1630.36	3.00547	1.58759	0.163545	1
15913	IRF2BPL	2152.58	1070.34	3234.83	3.02225	1.59562	0.147574	1
17930	ARID2	458.216	227.041	689.39	3.03641	1.60237	0.196449	1
2974	ZCWPW2	562.686	278.126	847.247	3.04628	1.60705	0.18376	1
12515	LMO4	932.041	455.704	1408.38	3.09055	1.62787	0.158057	1
2944	H2AFY	1168.43	570.847	1766.02	3.09369	1.62933	0.151287	1
15229	NUFIP2	381.637	184.876	578.397	3.12856	1.6455	0.197027	1
18816	HNRNPA3	5451.96	2631.25	8272.68	3.14402	1.65261	0.125838	1
10555	SORL1	503.744	241.637	765.852	3.16944	1.66423	0.17504	1
8482	MAX	452.54	215.689	689.39	3.19622	1.67637	0.178155	1	MYC associated factor X
13783	HECTD1	752.876	357.59	1148.16	3.21083	1.68295	0.152267	1
20651	LOC643387	493.735	232.717	754.753	3.24322	1.69743	0.168058	1
13986	KLF13	348.897	163.794	534	3.26019	1.70496	0.18839	1
9679	ACADL	5122.34	2386.37	7858.31	3.293	1.7194	0.112241	1
20648	MORC2-AS1	512.2	237.582	786.817	3.31177	1.7276	0.159026	1
2369	TNRC6B	1208.79	560.305	1857.28	3.31477	1.72891	0.128072	1
7192	PACSIN1	534.753	245.691	823.815	3.35305	1.74548	0.152785	1
5727	DIP2A	1532.03	690.043	2374.02	3.44039	1.78257	0.112535	1
15396	TMSB10	2273.18	1019.25	3527.11	3.46049	1.79098	0.105269	1
7049	LMNB1	343.01	153.253	532.767	3.47639	1.79759	0.167791	1
241	MYO5A	245.888	109.466	382.309	3.49248	1.80425	0.193851	1
8106	CSNK2A3	300.598	133.792	467.404	3.49351	1.80468	0.176214	1
13379	CNOT3	229.501	101.358	357.644	3.52854	1.81907	0.197077	1
7868	ASAP1	509.835	222.987	796.683	3.57278	1.83705	0.135672	1
17824	RDH12	497.131	217.311	776.951	3.5753	1.83806	0.136717	1
11082	FGF11	478.894	209.202	748.586	3.57829	1.83927	0.138378	1
870	PPP3CA	1223.16	533.547	1912.78	3.58503	1.84198	0.105828	1
16002	CXorf36	1096.93	478.408	1715.46	3.58576	1.84228	0.108168	1
7331	ZMYND11	358.003	154.875	561.132	3.62314	1.85724	0.151903	1
6544	PRR7	297.355	127.305	467.404	3.67152	1.87638	0.161355	1
10759	HIST1H2AI	619.112	262.719	975.506	3.71311	1.89263	0.116478	1
13124	UBQLN2	188.34	79.4644	297.215	3.74022	1.90312	0.19885	1
13466	USP34	963.423	406.242	1520.6	3.7431	1.90424	0.100469	1
2629	PHF12	294.5	124.062	464.938	3.74763	1.90598	0.15595	1
578	NCAM1	206.171	86.7622	325.58	3.75255	1.90787	0.187963	1	The encoded protein is involved in cell-to-cell interactions as well as cell-matrix interactions during development and differentiation.
6921	ANKRD28	260.687	109.466	411.908	3.76287	1.91183	0.164738	1
1113	MCTP1	216.831	90.8165	342.845	3.77514	1.91653	0.180913	1
2896	INTS6	214.17	89.1948	339.145	3.8023	1.92687	0.179943	1
7523	PLA1A	891.938	370.564	1413.31	3.81395	1.93129	0.0979593	1
10277	PDE6G	315.009	130.549	499.469	3.82592	1.93581	0.144929	1
12382	PTPRE	260.493	107.845	413.141	3.83089	1.93768	0.159485	1
20668	LOC283922	202.699	83.5187	321.88	3.85398	1.94635	0.181471	1
9368	GRAMD1B	271.769	111.899	431.64	3.85741	1.94763	0.153945	1
5263	CXCR3	370.353	152.442	588.263	3.85893	1.9482	0.131748	1
14938	PLEKHA3	466.698	189.742	743.653	3.9193	1.97059	0.115002	1	LFIRE-1/HFREP-1, a liver-specific gene, is frequently downregulated and has growth suppressor activity in hepatocellular carcinoma.
11274	FGL1	9933.23	4012.95	15853.5	3.95058	1.98207	0.067154	1
14203	KLF3	324.258	130.549	517.968	3.96762	1.98827	0.132961	1
9599	EP300	331.641	132.981	530.3	3.98778	1.99559	0.130115	1
12889	RYBP	265.443	105.412	425.473	4.03629	2.01303	0.143254	1	Adenoviral-mediated Rybp expression promotes tumor cell-specific apoptosis.
2425	AMMECR1	159.266	63.2472	255.284	4.03629	2.01303	0.194963	1
3335	ETV4	373.064	146.766	599.362	4.0838	2.02991	0.116792	1
2711	BCO2	151.072	59.1929	242.951	4.1044	2.03717	0.196588	1
13937	CDC40	354.827	138.657	570.998	4.11805	2.04196	0.117732	1
3569	ACD	330.441	128.116	532.767	4.15847	2.05605	0.119796	1
6606	PARP8	146.773	56.7603	236.785	4.17167	2.06062	0.195497	1
13683	TRIM9	436.424	168.659	704.189	4.17522	2.06185	0.103239	1
2556	SERPINB8	1743.05	670.583	2815.52	4.19862	2.06992	0.0660913	1	S100A6 and the TAZ2 domain of p300 bind p53 with similar affinities and S100A6 effectively competes with TAZ2 for binding to p53.
19810	RNA5-8S5	397.501	150.009	644.993	4.29968	2.10423	0.101407	1
13422	S100A6	6720.48	2526.64	10914.3	4.31969	2.11093	0.0530621	1
9115	FAM107B	444.863	167.037	722.688	4.3265	2.1132	0.0945819	1
1213	DYRK3	198.856	74.5993	323.113	4.33132	2.11481	0.150499	1
23907	NEXN-AS1	26840.2	9781.42	43899	4.488	2.16607	0.0455765	1
17924	CXorf22	198.873	72.1667	325.58	4.51149	2.17361	0.140212	1
5476	C11orf96	134.702	48.6517	220.753	4.53741	2.18187	0.183128	1
12548	CKAP4	288.68	103.79	473.57	4.56276	2.18991	0.107442	1	Expression of cytoskeleton-associated protein 4 is related to lymphatic metastasis and indicates prognosis of intrahepatic cholangiocarcinoma patients after surgery resection.
11991	PLXNC1	212	76.221	347.778	4.56276	2.18991	0.131545	1
12460	CPLX1	133.68	47.8408	219.52	4.58854	2.19804	0.181139	1
16853	KRTAP3-3	160.761	55.1386	266.383	4.83116	2.27237	0.145737	1	keratin associated protein 3-3
14522	BCL11A	234.587	79.4644	389.709	4.90419	2.29402	0.107241	1
67	LYST	234.392	77.8427	390.942	5.02221	2.32832	0.102551	1
10627	TIAM1	122.632	40.5431	204.721	5.04946	2.33613	0.168407	1	T-cell lymphoma invasion and metastasis 1 [Homo sapiens (human)]
13956	NMD3	113.611	37.2996	189.921	5.09178	2.34817	0.177013	1
11032	PSTPIP1	134.736	43.7865	225.686	5.15423	2.36576	0.151368	1	The protein encoded by this gene binds to the cytoplasmic tail of CD2, an effector of T cell activation and adhesion, negatively affecting CD2-triggered T cell activation.
37	ASS1	114.244	34.867	193.621	5.55313	2.4733	0.156071	1	The present study demonstrated a key regulatory role of KLF4 in the endothelial ASS1 expression and NO production in response to laminar shear stress.
9813	CLTCL1	159.984	48.6517	271.316	5.57671	2.47941	0.115505	1
14403	INO80D	294.332	89.1948	499.469	5.59975	2.48536	0.0694789	1
401	KRT2	321.818	97.3034	546.332	5.61473	2.48922	0.0646472	1	The protein encoded by this gene is a member of the keratin gene family. The type II cytokeratins consist of basic or neutral proteins which are arranged in pairs of heterotypic keratin chains coexpressed during differentiation of simple and stratified epithelial tissues.
13881	ZNF337	541.302	161.361	921.242	5.70918	2.51328	0.0442409	1
9251	CEBPB	337.428	98.9251	575.931	5.82188	2.54149	0.0576285	1
15559	HSPA2	127.793	37.2996	218.286	5.85224	2.54899	0.13075	1	HSPA2 overexpression protects V79 fibroblasts against bortezomib-induced apoptosis.
16065	ATP8B4	122.26	34.867	209.654	6.01294	2.58807	0.130803	1
9928	FN1	104.834	28.3802	181.289	6.38787	2.67533	0.138977	1	Fibronectin expression in carcinoma cells correlates with tumor aggressiveness and poor clinical outcome in patients with invasive breast cancer.
9152	TRPS1	125.149	33.2453	217.053	6.52883	2.70682	0.112974	1	miR-221/222 targeting of trichorhinophalangeal 1 (TRPS1) promotes epithelial-to-mesenchymal transition in breast cancer.
6824	EML2	97.0464	25.1367	168.956	6.72149	2.74878	0.140049	1
20739	FAM41C	63.4109	14.5955	112.226	7.6891	2.94281	0.184589	1
4730	MEF2C	183.872	42.1648	325.58	7.7216	2.9489	0.0563945	1
1939	C1GALT1C1	71.8325	15.4064	128.259	8.32504	3.05746	0.148338	1	COSMC is a novel regulator for VEGFR2 signaling in endothelial cells and dysregulation of COSMC expression may contribute to the pathogenesis of hemangioma
10467	S100A10	252.039	52.706	451.372	8.56395	3.09828	0.0320892	1
19515	NUDT9P1	103.069	16.2172	189.921	11.7111	3.5498	0.0598611	1
507	REN	54.0012	8.10862	99.8937	12.3195	3.62287	0.139738	1
9684	AHNAK	242.925	33.2453	452.605	13.6141	3.76703	0.012016	1
5844	NRG1	95.898	12.9738	178.822	13.7833	3.78485	0.0530319	1	Our data suggest that HRG-beta1 and ErbB3 induce epithelial-mesenchymal transition, cancer cell migration and invasion in breast cancer cells
760	GRIA3	235.205	20.2715	450.138	22.2054	4.47284	0.00418985	1
114	F13A1	45.6135	2.43258	88.7944	36.5021	5.18991	0.0733607	1
